# Supplementary material for: Causal relationships between blood lipids and major psychiatric disorders: Univariable and multivariable mendelian randomization analysis
Source: BMC Med Genomics. 2023 Oct 18;16:250. doi: 10.1186/s12920-023-01692-8 (PMC10585856; doi:10.1186/s12920-023-01692-8)
Supplement: Supplementary file 1 — Supplementary Material 1 [file 12920_2023_1692_MOESM1_ESM.xlsx]

## Sheet: index
A. Details of instrument variables
B. Results of PhenoScanner analysis

## Sheet: A
SNP	chr	bp_ens_GRCh38	effect_allele	other_allele	beta	se	pval	eaf	exposure	MAF	FSTAT
rs9991328	4	88791970	C	T	0.027	0.00383824	2e-12	0.518	High density lipoprotein cholesterol levels	0.482	49.272
rs9989419	16	56951227	A	G	0.023	0.00421917	5e-08	0.393	Triglycerides	0.393	29.5895
rs9988450	1	62458777	C	T	0.037	0.00497252	1e-13	0.675	Low density lipoprotein cholesterol levels	0.325	55.1299
rs9988450	1	62458777	C	T	0.06	0.00488122	1e-34	0.675	Total cholesterol levels	0.325	150.446
rs9988450	1	62458777	C	T	0.062	0.00447096	1e-43	0.675	Triglycerides	0.325	191.478
rs9804646	11	116794363	C	T	0.064	0.00760737	4e-17	0.911	Triglycerides	0.089	70.4738
rs9687833	5	56565774	G	A	0.029	0.00463701	4e-10	0.796	High density lipoprotein cholesterol levels	0.204	38.9454
rs9686661	5	56565959	C	T	0.029	0.00468465	6e-10	0.801	High density lipoprotein cholesterol levels	0.199	38.1573
rs964184	11	116778201	G	C	0.041	0.00671096	1e-09	0.14	Low density lipoprotein cholesterol levels	0.14	37.165
rs964184	11	116778201	G	C	0.105	0.00661568	1e-56	0.14	Total cholesterol levels	0.14	250.822
rs964184	11	116778201	G	C	0.251	0.00677174	1e-200	0.14	Triglycerides	0.14	1367.99
rs9638182	7	73584775	T	G	0.114	0.00547104	2e-96	0.821	Triglycerides	0.179	432.321
rs9376090	6	135090090	T	C	0.041	0.00535904	2e-14	0.745	Low density lipoprotein cholesterol levels	0.255	58.2814
rs9376090	6	135090090	T	C	0.043	0.00522982	2e-16	0.745	Total cholesterol levels	0.255	67.3131
rs9297994	8	58479765	G	A	0.042	0.00494479	2e-17	0.339	Low density lipoprotein cholesterol levels	0.339	71.8356
rs9297994	8	58479765	G	A	0.044	0.00481172	6e-20	0.339	Total cholesterol levels	0.339	83.2607
rs870527	2	20169940	T	A	0.027	0.00468063	8e-09	0.517	Total cholesterol levels	0.483	33.1326
rs863750	12	124020897	C	T	0.034	0.00379096	3e-19	0.403	High density lipoprotein cholesterol levels	0.403	80.0933
rs821840	16	56959974	A	G	0.034	0.0054365	4e-10	0.716	Low density lipoprotein cholesterol levels	0.284	38.9454
rs821840	16	56959974	A	G	0.042	0.00482124	3e-18	0.716	Triglycerides	0.284	75.5644
rs8078686	17	47658340	T	C	0.047	0.00477912	8e-23	0.487	Low density lipoprotein cholesterol levels	0.487	96.3023
rs8078686	17	47658340	T	C	0.042	0.004621	1e-19	0.487	Total cholesterol levels	0.487	82.2552
rs79719909	12	20321772	A	G	0.042	0.0051082	2e-16	0.797	Triglycerides	0.203	67.3131
rs79236614	8	20002949	C	G	0.184	0.00678137	4e-162	0.897	Triglycerides	0.103	733.056
rs7902343	10	63245639	C	T	0.036	0.00427914	4e-17	0.535	Triglycerides	0.465	70.4738
rs7811265	7	73520180	A	G	0.11	0.00527068	1e-96	0.809	Triglycerides	0.191	433.698
rs78058190	2	218835276	G	A	0.06	0.00852941	2e-12	0.948	High density lipoprotein cholesterol levels	0.052	49.272
rs780093	2	27519736	T	C	0.067	0.00464065	3e-47	0.412	Total cholesterol levels	0.412	207.552
rs780093	2	27519736	T	C	0.141	0.00416474	1e-200	0.412	Triglycerides	0.412	1141.29
rs77004761	2	111111114	T	A	0.038	0.00658755	8e-09	0.886	Triglycerides	0.114	33.1326
rs769449	19	44906745	G	A	0.092	0.00633907	1e-47	0.892	High density lipoprotein cholesterol levels	0.108	209.73
rs76866386	2	43848344	T	C	0.106	0.00946285	4e-29	0.933	Low density lipoprotein cholesterol levels	0.067	124.941
rs76866386	2	43848344	T	C	0.099	0.00925092	1e-26	0.933	Total cholesterol levels	0.067	114.034
rs76376137	6	34205553	T	G	0.056	0.00933675	2e-09	0.957	High density lipoprotein cholesterol levels	0.043	35.8196
rs7607980	2	164694691	T	C	0.049	0.0061045	1e-15	0.873	Triglycerides	0.127	64.1545
rs75919952	11	116796829	C	T	0.06	0.0100037	2e-09	0.948	Triglycerides	0.052	35.8196
rs7528419	1	109274570	A	G	0.18	0.00594682	1e-200	0.781	Low density lipoprotein cholesterol levels	0.219	912.244
rs7528419	1	109274570	A	G	0.143	0.00580414	5e-134	0.781	Total cholesterol levels	0.219	604.411
rs7519429	1	172380106	A	C	0.026	0.00433492	2e-09	0.625	Triglycerides	0.375	35.8196
rs74796695	19	44301795	T	G	0.121	0.020802	6e-09	0.987	Low density lipoprotein cholesterol levels	0.013	33.6898
rs7412	19	44908822	C	T	0.493	0.0133007	1e-200	0.916	Low density lipoprotein cholesterol levels	0.084	1367.99
rs7412	19	44908822	C	T	0.342	0.00922684	1e-200	0.916	Total cholesterol levels	0.084	1367.99
rs737337	19	11236817	T	C	0.046	0.00700052	5e-11	0.914	High density lipoprotein cholesterol levels	0.086	42.9923
rs7307277	12	123990609	A	G	0.038	0.00437849	4e-18	0.655	Triglycerides	0.345	74.9988
rs73015011	19	11079088	T	C	0.222	0.00723559	1e-200	0.88	Low density lipoprotein cholesterol levels	0.12	937.332
rs73015011	19	11079088	T	C	0.191	0.00709165	9e-160	0.88	Total cholesterol levels	0.12	722.285
rs73001065	19	19349732	G	C	0.07	0.00952537	2e-13	0.934	Low density lipoprotein cholesterol levels	0.066	53.7735
rs73001065	19	19349732	G	C	0.093	0.00926144	1e-23	0.934	Total cholesterol levels	0.066	100.403
rs73001065	19	19349732	G	C	0.1	0.00845872	3e-32	0.934	Triglycerides	0.066	139.164
rs7298751	12	124895686	G	A	0.042	0.00571522	2e-13	0.122	High density lipoprotein cholesterol levels	0.122	53.7735
rs72959041	6	127133748	G	A	0.054	0.00835015	1e-10	0.942	High density lipoprotein cholesterol levels	0.058	41.6423
rs72875462	2	43852171	C	A	0.104	0.00952999	1e-27	0.933	Low density lipoprotein cholesterol levels	0.067	118.582
rs72875462	2	43852171	C	A	0.096	0.00924693	3e-25	0.933	Total cholesterol levels	0.067	107.321
rs72838078	2	118040166	G	T	0.062	0.00869503	1e-12	0.92	Low density lipoprotein cholesterol levels	0.08	50.6264
rs72838078	2	118040166	G	T	0.054	0.00848878	2e-10	0.92	Total cholesterol levels	0.08	40.2934
rs72634501	1	39085816	T	C	0.027	0.00491727	4e-08	0.785	High density lipoprotein cholesterol levels	0.215	30.0203
rs7205804	16	56970977	G	A	0.035	0.00432669	6e-16	0.564	Triglycerides	0.436	65.1568
rs7148864	14	64653121	A	G	0.033	0.00523911	3e-10	0.796	Triglycerides	0.204	39.5047
rs7134375	12	20320824	C	A	0.027	0.00415346	8e-11	0.566	Triglycerides	0.434	42.0768
rs7096937	10	112190660	T	C	0.027	0.00414069	7e-11	0.297	High density lipoprotein cholesterol levels	0.297	42.3369
rs7096937	10	112190660	T	C	0.047	0.00521453	2e-19	0.297	Low density lipoprotein cholesterol levels	0.297	80.8911
rs7096937	10	112190660	T	C	0.045	0.00504922	5e-19	0.297	Total cholesterol levels	0.297	79.0883
rs7079858	10	121099663	G	T	0.037	0.00659301	2e-08	0.911	High density lipoprotein cholesterol levels	0.089	31.3597
rs7016529	8	19949120	T	C	0.152	0.0145867	2e-25	0.983	High density lipoprotein cholesterol levels	0.017	108.121
rs6999158	8	20070502	T	A	0.085	0.00450955	3e-79	0.708	Triglycerides	0.292	353.76
rs672457	6	139515425	G	A	0.03	0.00420727	1e-12	0.408	Triglycerides	0.408	50.6264
rs6695980	1	203550066	T	C	0.024	0.00440261	5e-08	0.471	Triglycerides	0.471	29.5895
rs660240	1	109275216	T	C	0.038	0.00481567	3e-15	0.211	High density lipoprotein cholesterol levels	0.211	61.9997
rs6587980	1	62625187	C	T	0.038	0.00507487	7e-14	0.673	Low density lipoprotein cholesterol levels	0.327	55.8281
rs6587980	1	62625187	C	T	0.06	0.00485208	4e-35	0.673	Total cholesterol levels	0.327	152.259
rs6587980	1	62625187	C	T	0.061	0.0044147	2e-43	0.673	Triglycerides	0.327	190.105
rs6579245	20	35537447	C	T	0.036	0.00649651	3e-08	0.85	Total cholesterol levels	0.15	30.576
rs651821	11	116791863	C	T	0.108	0.00928862	3e-31	0.067	Total cholesterol levels	0.067	134.611
rs651821	11	116791863	C	T	0.24	0.00836511	5e-181	0.067	Triglycerides	0.067	819.625
rs6511720	19	11091630	G	T	0.228	0.0075105	1e-200	0.885	Low density lipoprotein cholesterol levels	0.115	917.631
rs6511720	19	11091630	G	T	0.195	0.00731822	2e-156	0.885	Total cholesterol levels	0.115	706.96
rs646776	1	109275908	C	T	0.037	0.00471042	4e-15	0.219	High density lipoprotein cholesterol levels	0.219	61.4357
rs6459450	6	16124329	T	C	0.044	0.00506983	4e-18	0.672	Low density lipoprotein cholesterol levels	0.328	74.9988
rs6459450	6	16124329	T	C	0.04	0.00494479	6e-16	0.672	Total cholesterol levels	0.328	65.1568
rs629301	1	109275684	G	T	0.037	0.00471042	4e-15	0.219	High density lipoprotein cholesterol levels	0.219	61.4357
rs61352607	12	57445390	G	T	0.043	0.00498115	6e-18	0.774	Triglycerides	0.226	74.2017
rs605066	6	139508529	C	T	0.03	0.00419874	9e-13	0.408	Triglycerides	0.408	50.8323
rs6016373	20	40525455	A	G	0.039	0.00485869	1e-15	0.616	Low density lipoprotein cholesterol levels	0.384	64.1545
rs6016373	20	40525455	A	G	0.035	0.00470373	1e-13	0.616	Total cholesterol levels	0.384	55.1299
rs5985471	X	110460733	C	T	0.037	0.00402697	4e-20	0.592	Low density lipoprotein cholesterol levels	0.408	84.0589
rs5985471	X	110460733	C	T	0.041	0.00393457	2e-25	0.592	Total cholesterol levels	0.408	108.121
rs5985471	X	110460733	C	T	0.038	0.00361223	7e-26	0.592	Triglycerides	0.408	110.193
rs5942937	X	110473179	T	G	0.039	0.00416682	8e-21	0.597	Low density lipoprotein cholesterol levels	0.403	87.2279
rs5942937	X	110473179	T	G	0.043	0.00401808	1e-26	0.597	Total cholesterol levels	0.403	114.034
rs5942937	X	110473179	T	G	0.039	0.0036443	1e-26	0.597	Triglycerides	0.403	114.034
rs5880	16	56981179	G	C	0.275	0.00933538	1e-190	0.953	High density lipoprotein cholesterol levels	0.047	864.046
rs5880	16	56981179	G	C	0.073	0.0114756	2e-10	0.953	Total cholesterol levels	0.047	40.2934
rs58542926	19	19268740	C	T	0.071	0.00909796	6e-15	0.927	Low density lipoprotein cholesterol levels	0.073	60.6408
rs58542926	19	19268740	C	T	0.097	0.008971	3e-27	0.927	Total cholesterol levels	0.073	116.412
rs58542926	19	19268740	C	T	0.103	0.00809077	4e-37	0.927	Triglycerides	0.073	161.373
rs57176252	10	72902835	C	A	0.063	0.0115569	5e-08	0.956	Low density lipoprotein cholesterol levels	0.044	29.5895
rs56156922	16	56953457	T	C	0.033	0.00518759	2e-10	0.685	Low density lipoprotein cholesterol levels	0.315	40.2934
rs56156922	16	56953457	T	C	0.04	0.00462248	5e-18	0.685	Triglycerides	0.315	74.5601
rs56131196	19	44919589	G	A	0.078	0.00526115	1e-49	0.835	High density lipoprotein cholesterol levels	0.165	218.859
rs55714927	17	7176997	C	T	0.039	0.00613078	2e-10	0.821	Low density lipoprotein cholesterol levels	0.179	40.2934
rs55714927	17	7176997	C	T	0.034	0.00605844	2e-08	0.821	Total cholesterol levels	0.179	31.3597
rs55707100	15	43528519	C	T	0.096	0.0108657	1e-18	0.969	High density lipoprotein cholesterol levels	0.031	77.7249
rs533617	2	21011100	T	C	0.151	0.0118612	4e-37	0.96	Low density lipoprotein cholesterol levels	0.04	161.373
rs533617	2	21011100	T	C	0.133	0.0116015	2e-30	0.96	Total cholesterol levels	0.04	130.861
rs533617	2	21011100	T	C	0.109	0.0104602	2e-25	0.96	Triglycerides	0.04	108.121
rs508487	11	117204850	C	T	0.067	0.00911714	2e-13	0.945	High density lipoprotein cholesterol levels	0.055	53.7735
rs4953023	2	43846861	G	A	0.106	0.00936079	1e-29	0.932	Low density lipoprotein cholesterol levels	0.068	127.68
rs4953023	2	43846861	G	A	0.099	0.00915597	3e-27	0.932	Total cholesterol levels	0.068	116.412
rs4846923	1	230171476	T	G	0.043	0.00459419	8e-21	0.291	Triglycerides	0.291	87.2279
rs4846914	1	230159944	G	A	0.036	0.00419877	1e-17	0.397	Triglycerides	0.397	73.1977
rs481837	15	43925938	C	T	0.056	0.00916619	1e-09	0.956	High density lipoprotein cholesterol levels	0.044	37.165
rs4810479	20	45916409	C	T	0.041	0.00487347	4e-17	0.256	Triglycerides	0.256	70.4738
rs4803750	19	44744370	A	G	0.24	0.00984535	3e-131	0.923	Low density lipoprotein cholesterol levels	0.077	591.693
rs4803750	19	44744370	A	G	0.175	0.00963459	1e-73	0.923	Total cholesterol levels	0.077	328.508
rs4765127	12	123975620	G	T	0.037	0.0043154	1e-17	0.656	Triglycerides	0.344	73.1977
rs4731702	7	130748625	C	T	0.03	0.0040823	2e-13	0.518	Triglycerides	0.482	53.7735
rs4665710	2	20998163	A	C	0.069	0.00460415	9e-51	0.215	High density lipoprotein cholesterol levels	0.215	223.633
rs4650994	1	178546177	G	A	0.021	0.00382454	4e-08	0.483	High density lipoprotein cholesterol levels	0.483	30.0203
rs4564803	2	20982630	G	T	0.062	0.00550478	2e-29	0.761	Low density lipoprotein cholesterol levels	0.239	126.31
rs4564803	2	20982630	G	T	0.056	0.00534037	1e-25	0.761	Total cholesterol levels	0.239	109.489
rs4564803	2	20982630	G	T	0.078	0.00481059	4e-59	0.761	Triglycerides	0.239	261.776
rs4455790	8	10634174	C	G	0.033	0.00502212	5e-11	0.283	Triglycerides	0.283	42.9923
rs442177	4	87109109	G	T	0.022	0.00392017	2e-08	0.404	High density lipoprotein cholesterol levels	0.404	31.3597
rs4420638	19	44919689	A	G	0.076	0.00519725	2e-48	0.832	High density lipoprotein cholesterol levels	0.168	212.92
rs438811	19	44913484	C	T	0.082	0.00582896	6e-45	0.762	Low density lipoprotein cholesterol levels	0.238	197.052
rs438811	19	44913484	C	T	0.039	0.00572982	1e-11	0.762	Total cholesterol levels	0.238	46.1301
rs429358	19	44908684	T	C	0.084	0.00583748	6e-47	0.868	High density lipoprotein cholesterol levels	0.132	206.179
rs4082919	17	78381401	T	G	0.028	0.00392679	1e-12	0.503	High density lipoprotein cholesterol levels	0.497	50.6264
rs3999089	10	63444048	A	G	0.039	0.0042106	2e-20	0.513	Triglycerides	0.487	85.4235
rs395908	19	44870308	G	A	0.136	0.00649858	3e-97	0.846	Low density lipoprotein cholesterol levels	0.154	436.09
rs395908	19	44870308	G	A	0.096	0.00631915	4e-52	0.846	Total cholesterol levels	0.154	229.806
rs3905000	9	104894789	G	A	0.068	0.00541854	4e-36	0.86	High density lipoprotein cholesterol levels	0.14	156.816
rs3905000	9	104894789	G	A	0.046	0.00659241	3e-12	0.86	Total cholesterol levels	0.14	48.4801
rs3850634	1	62584927	T	G	0.037	0.00503484	2e-13	0.674	Low density lipoprotein cholesterol levels	0.326	53.7735
rs3850634	1	62584927	T	G	0.06	0.00491687	3e-34	0.674	Total cholesterol levels	0.326	148.273
rs3850634	1	62584927	T	G	0.061	0.00444694	8e-43	0.674	Triglycerides	0.326	187.358
rs3847302	9	104886314	A	G	0.072	0.00575201	6e-36	0.877	High density lipoprotein cholesterol levels	0.123	156.013
rs3847302	9	104886314	A	G	0.051	0.00702909	4e-13	0.877	Total cholesterol levels	0.123	52.4177
rs3790136	20	35555507	A	T	0.039	0.00623598	4e-10	0.836	Total cholesterol levels	0.164	38.9454
rs3786722	19	11050861	C	A	0.076	0.005547	1e-42	0.754	Low density lipoprotein cholesterol levels	0.246	186.916
rs3786722	19	11050861	C	A	0.068	0.00547442	2e-35	0.754	Total cholesterol levels	0.246	153.631
rs3764261	16	56959412	C	A	0.032	0.00494824	1e-10	0.682	Low density lipoprotein cholesterol levels	0.318	41.6423
rs3764261	16	56959412	C	A	0.04	0.00445995	3e-19	0.682	Triglycerides	0.318	80.0933
rs3757354	6	16127176	C	T	0.044	0.00575116	2e-14	0.786	Low density lipoprotein cholesterol levels	0.214	58.2814
rs3757354	6	16127176	C	T	0.039	0.00568707	7e-12	0.786	Total cholesterol levels	0.214	46.826
rs3747207	22	43928975	G	A	0.032	0.00587015	5e-08	0.781	Total cholesterol levels	0.219	29.5895
rs3741414	12	57450266	C	T	0.043	0.00496916	5e-18	0.774	Triglycerides	0.226	74.5601
rs3741298	11	116786845	C	T	0.076	0.00566568	5e-41	0.203	Total cholesterol levels	0.203	179.167
rs3741298	11	116786845	C	T	0.179	0.00511762	1e-200	0.203	Triglycerides	0.203	1218.16
rs35786788	6	135097904	G	A	0.041	0.00535904	2e-14	0.742	Low density lipoprotein cholesterol levels	0.258	58.2814
rs35786788	6	135097904	G	A	0.043	0.00526102	3e-16	0.742	Total cholesterol levels	0.258	66.5172
rs34881399	7	72769162	T	C	0.112	0.0129742	6e-18	0.973	Triglycerides	0.027	74.2017
rs34770253	8	19986717	T	C	0.038	0.00478508	2e-15	0.797	Triglycerides	0.203	62.7949
rs34503352	19	58139929	G	A	0.039	0.00632492	7e-10	0.836	Low density lipoprotein cholesterol levels	0.164	37.8578
rs34361	5	75676021	A	G	0.056	0.00489987	3e-30	0.358	Low density lipoprotein cholesterol levels	0.358	130.06
rs34361	5	75676021	A	G	0.051	0.00476563	1e-26	0.358	Total cholesterol levels	0.358	114.034
rs326	8	19961928	A	G	0.108	0.00444459	2e-130	0.693	Triglycerides	0.307	587.921
rs3208856	19	44793549	C	T	0.237	0.0126412	2e-78	0.964	Low density lipoprotein cholesterol levels	0.036	349.992
rs3208856	19	44793549	C	T	0.167	0.0123403	1e-41	0.964	Total cholesterol levels	0.036	182.355
rs2972146	2	226235982	G	T	0.038	0.00390072	2e-22	0.357	High density lipoprotein cholesterol levels	0.357	94.496
rs2967605	19	8404854	C	T	0.031	0.00537405	8e-09	0.814	High density lipoprotein cholesterol levels	0.186	33.1326
rs2958557	8	19394168	T	C	0.117	0.0211137	3e-08	0.011	Triglycerides	0.011	30.576
rs2954031	8	125479491	G	T	0.055	0.00474034	4e-31	0.564	Low density lipoprotein cholesterol levels	0.436	134.043
rs2954031	8	125479491	G	T	0.067	0.00463169	2e-47	0.564	Total cholesterol levels	0.436	208.356
rs2954031	8	125479491	G	T	0.084	0.00414644	3e-91	0.564	Triglycerides	0.436	408.642
rs2954029	8	125478730	A	T	0.059	0.00471807	7e-36	0.539	Low density lipoprotein cholesterol levels	0.461	155.708
rs2954029	8	125478730	A	T	0.071	0.00460088	1e-53	0.539	Total cholesterol levels	0.461	237.121
rs2954029	8	125478730	A	T	0.086	0.00412072	1e-96	0.539	Triglycerides	0.461	433.698
rs2954021	8	125469835	A	G	0.062	0.00470048	1e-39	0.499	Low density lipoprotein cholesterol levels	0.499	173.235
rs2954021	8	125469835	A	G	0.074	0.00459198	2e-58	0.499	Total cholesterol levels	0.499	258.583
rs2954021	8	125469835	A	G	0.087	0.00410095	7e-100	0.499	Triglycerides	0.499	448.132
rs2943645	2	226234464	C	T	0.039	0.00397044	9e-23	0.358	High density lipoprotein cholesterol levels	0.358	96.0701
rs2943641	2	226229029	T	C	0.039	0.00391054	2e-23	0.355	High density lipoprotein cholesterol levels	0.355	99.0357
rs2929282	15	43953733	A	T	0.057	0.00896037	2e-10	0.946	High density lipoprotein cholesterol levels	0.054	40.2934
rs2927439	19	44739483	A	G	0.078	0.00512795	3e-52	0.638	Low density lipoprotein cholesterol levels	0.362	230.377
rs2927439	19	44739483	A	G	0.06	0.00495684	1e-33	0.638	Total cholesterol levels	0.362	145.891
rs289742	16	56983850	C	G	0.125	0.00564286	1e-108	0.131	High density lipoprotein cholesterol levels	0.131	488.605
rs287227	1	55190402	G	T	0.077	0.00692431	1e-28	0.866	Low density lipoprotein cholesterol levels	0.134	123.13
rs287227	1	55190402	G	T	0.072	0.00679286	3e-26	0.866	Total cholesterol levels	0.134	111.865
rs28577594	12	123411359	G	C	0.03	0.00434431	5e-12	0.291	High density lipoprotein cholesterol levels	0.291	47.4828
rs28526159	8	20033716	C	T	0.058	0.00444296	6e-39	0.317	Triglycerides	0.317	169.687
rs2803621	10	112179826	G	A	0.027	0.00414069	7e-11	0.298	High density lipoprotein cholesterol levels	0.298	42.3369
rs2803621	10	112179826	G	A	0.046	0.00510359	2e-19	0.298	Low density lipoprotein cholesterol levels	0.298	80.8911
rs2803621	10	112179826	G	A	0.045	0.00499264	2e-19	0.298	Total cholesterol levels	0.298	80.8911
rs2740488	9	104899461	A	C	0.066	0.00447406	3e-49	0.748	High density lipoprotein cholesterol levels	0.252	216.681
rs2740488	9	104899461	A	C	0.062	0.00540822	2e-30	0.748	Total cholesterol levels	0.252	130.861
rs2740488	9	104899461	A	C	0.027	0.00491727	4e-08	0.748	Triglycerides	0.252	30.0203
rs2737252	8	115651671	G	A	0.034	0.00534479	2e-10	0.734	Low density lipoprotein cholesterol levels	0.266	40.2934
rs2737252	8	115651671	G	A	0.034	0.0052142	7e-11	0.734	Total cholesterol levels	0.266	42.3369
rs2678379	2	21003688	A	G	0.07	0.00459399	2e-52	0.215	High density lipoprotein cholesterol levels	0.215	231.181
rs2618568	20	17863324	C	A	0.038	0.00506121	6e-14	0.396	Low density lipoprotein cholesterol levels	0.396	56.1299
rs2618568	20	17863324	C	A	0.028	0.00488594	1e-08	0.396	Total cholesterol levels	0.396	32.7006
rs261334	15	58434545	G	C	0.097	0.00464235	6e-97	0.209	High density lipoprotein cholesterol levels	0.209	434.713
rs261334	15	58434545	G	C	0.064	0.00562958	6e-30	0.209	Total cholesterol levels	0.209	128.69
rs261334	15	58434545	G	C	0.048	0.0051014	5e-21	0.209	Triglycerides	0.209	88.1536
rs2540948	2	65057489	T	C	0.024	0.00433101	3e-08	0.635	Triglycerides	0.365	30.576
rs2522061	5	132468353	G	T	0.037	0.00587415	3e-10	0.792	Low density lipoprotein cholesterol levels	0.208	39.5047
rs2522061	5	132468353	G	T	0.031	0.00564575	4e-08	0.792	Total cholesterol levels	0.208	30.0203
rs2495504	1	55020123	C	T	0.03	0.00523494	1e-08	0.288	Low density lipoprotein cholesterol levels	0.288	32.7006
rs2495477	1	55052794	A	G	0.057	0.00571541	2e-23	0.625	Low density lipoprotein cholesterol levels	0.375	99.0357
rs2495477	1	55052794	A	G	0.052	0.00549524	3e-21	0.625	Total cholesterol levels	0.375	89.1598
rs2479409	1	55038977	G	A	0.053	0.00574902	3e-20	0.366	Low density lipoprotein cholesterol levels	0.366	84.6252
rs2479409	1	55038977	G	A	0.05	0.00565171	9e-19	0.366	Total cholesterol levels	0.366	77.9321
rs247617	16	56956804	C	A	0.033	0.00518759	2e-10	0.683	Low density lipoprotein cholesterol levels	0.317	40.2934
rs247617	16	56956804	C	A	0.04	0.00451466	8e-19	0.683	Triglycerides	0.317	78.1638
rs247616	16	56955678	C	T	0.033	0.00518759	2e-10	0.684	Low density lipoprotein cholesterol levels	0.316	40.2934
rs247616	16	56955678	C	T	0.04	0.00452739	1e-18	0.684	Triglycerides	0.316	77.7249
rs2434885	16	71549956	C	T	0.044	0.00598737	2e-13	0.801	Low density lipoprotein cholesterol levels	0.199	53.7735
rs2434885	16	71549956	C	T	0.043	0.00577887	1e-13	0.801	Total cholesterol levels	0.199	55.1299
rs2304130	19	19678719	A	G	0.054	0.00883882	1e-09	0.921	Total cholesterol levels	0.079	37.165
rs2304130	19	19678719	A	G	0.06	0.00801296	7e-14	0.921	Triglycerides	0.079	55.8281
rs2304088	19	10916950	C	A	0.055	0.00555332	4e-23	0.696	Low density lipoprotein cholesterol levels	0.304	97.6689
rs2304088	19	10916950	C	A	0.048	0.00543287	1e-18	0.696	Total cholesterol levels	0.304	77.7249
rs2297991	10	112153464	T	C	0.027	0.00408838	4e-11	0.305	High density lipoprotein cholesterol levels	0.305	43.4271
rs2297991	10	112153464	T	C	0.044	0.00505082	3e-18	0.305	Low density lipoprotein cholesterol levels	0.305	75.5644
rs2297991	10	112153464	T	C	0.043	0.00493603	3e-18	0.305	Total cholesterol levels	0.305	75.5644
rs2297374	6	160154953	C	T	0.039	0.00480799	5e-16	0.611	Low density lipoprotein cholesterol levels	0.389	65.5146
rs2297374	6	160154953	C	T	0.035	0.00467423	7e-14	0.611	Total cholesterol levels	0.389	55.8281
rs2277862	20	35564866	C	T	0.036	0.00641482	2e-08	0.846	Total cholesterol levels	0.154	31.3597
rs2266788	11	116789970	G	A	0.105	0.00891406	5e-32	0.072	Total cholesterol levels	0.072	138.154
rs2266788	11	116789970	G	A	0.237	0.00799678	5e-193	0.072	Triglycerides	0.072	874.585
rs2238675	19	19225799	C	T	0.051	0.00801718	2e-10	0.878	Total cholesterol levels	0.122	40.2934
rs2238675	19	19225799	C	T	0.06	0.00734095	3e-16	0.878	Triglycerides	0.122	66.5172
rs2229357	12	57449928	G	A	0.043	0.00498115	6e-18	0.774	Triglycerides	0.226	74.2017
rs2144300	1	230159169	C	T	0.036	0.00419877	1e-17	0.397	Triglycerides	0.397	73.1977
rs2081687	8	58476006	T	C	0.044	0.00502439	2e-18	0.341	Low density lipoprotein cholesterol levels	0.341	76.3617
rs2081687	8	58476006	T	C	0.046	0.0048767	4e-21	0.341	Total cholesterol levels	0.341	88.5931
rs2068888	10	93079885	G	A	0.03	0.00436069	6e-12	0.536	Triglycerides	0.464	47.1269
rs2035403	4	87097839	A	G	0.024	0.00377279	2e-10	0.601	High density lipoprotein cholesterol levels	0.399	40.2934
rs193084249	1	26661155	A	G	0.113	0.01477	2e-14	0.98	High density lipoprotein cholesterol levels	0.02	58.2814
rs191448950	1	55119171	G	A	0.394	0.0319462	6e-35	0.994	Low density lipoprotein cholesterol levels	0.006	151.457
rs191448950	1	55119171	G	A	0.339	0.0310641	1e-27	0.994	Total cholesterol levels	0.006	118.582
rs1883025	9	104902020	C	T	0.064	0.00426577	7e-51	0.738	High density lipoprotein cholesterol levels	0.262	224.131
rs1883025	9	104902020	C	T	0.06	0.00526138	4e-30	0.738	Total cholesterol levels	0.262	129.491
rs1883025	9	104902020	C	T	0.028	0.00478864	5e-09	0.738	Triglycerides	0.262	34.043
rs1874124	1	220801995	C	T	0.041	0.00691213	3e-09	0.852	Low density lipoprotein cholesterol levels	0.148	35.0332
rs181937009	6	140064258	A	G	0.03	0.00505766	3e-09	0.761	Triglycerides	0.239	35.0332
rs181362	22	21577779	C	T	0.028	0.00478864	5e-09	0.792	High density lipoprotein cholesterol levels	0.208	34.043
rs1800961	20	44413724	C	T	0.121	0.0108719	9e-29	0.969	High density lipoprotein cholesterol levels	0.031	123.338
rs1800562	6	26092913	G	A	0.099	0.00992676	2e-23	0.939	Low density lipoprotein cholesterol levels	0.061	99.0357
rs1800562	6	26092913	G	A	0.088	0.0096699	9e-20	0.939	Total cholesterol levels	0.061	82.4626
rs1797912	3	12428740	A	C	0.03	0.00491046	1e-09	0.63	Low density lipoprotein cholesterol levels	0.37	37.165
rs1797912	3	12428740	A	C	0.031	0.00495681	4e-10	0.63	Total cholesterol levels	0.37	38.9454
rs17585887	6	139514361	T	C	0.03	0.00420727	1e-12	0.408	Triglycerides	0.408	50.6264
rs17513135	1	39570014	C	T	0.037	0.00445526	1e-16	0.769	High density lipoprotein cholesterol levels	0.231	68.6741
rs17489282	8	19995007	C	T	0.115	0.00463624	8e-136	0.731	Triglycerides	0.269	612.632
rs17482753	8	19975135	G	T	0.184	0.00674673	9e-164	0.897	Triglycerides	0.103	740.602
rs174583	11	61842278	C	T	0.026	0.00391179	3e-11	0.656	High density lipoprotein cholesterol levels	0.344	43.9877
rs174583	11	61842278	C	T	0.073	0.00499209	2e-48	0.656	Low density lipoprotein cholesterol levels	0.344	212.92
rs174583	11	61842278	C	T	0.051	0.00486355	1e-25	0.656	Total cholesterol levels	0.344	109.489
rs174577	11	61837342	C	A	0.027	0.00402623	2e-11	0.656	High density lipoprotein cholesterol levels	0.344	44.7782
rs174577	11	61837342	C	A	0.074	0.00500709	2e-49	0.656	Low density lipoprotein cholesterol levels	0.344	217.485
rs174577	11	61837342	C	A	0.051	0.00482387	4e-26	0.656	Total cholesterol levels	0.344	111.298
rs174554	11	61811991	A	G	0.026	0.00393696	4e-11	0.668	High density lipoprotein cholesterol levels	0.332	43.4271
rs174554	11	61811991	A	G	0.073	0.00496435	6e-49	0.668	Low density lipoprotein cholesterol levels	0.332	215.307
rs174554	11	61811991	A	G	0.05	0.0048471	6e-25	0.668	Total cholesterol levels	0.332	105.953
rs174551	11	61806212	T	C	0.025	0.00421472	3e-09	0.684	High density lipoprotein cholesterol levels	0.316	35.0332
rs174551	11	61806212	T	C	0.075	0.00516772	1e-47	0.684	Low density lipoprotein cholesterol levels	0.316	209.73
rs174551	11	61806212	T	C	0.052	0.00509846	2e-24	0.684	Total cholesterol levels	0.316	103.577
rs174550	11	61804006	T	C	0.026	0.00393696	4e-11	0.668	High density lipoprotein cholesterol levels	0.332	43.4271
rs174550	11	61804006	T	C	0.073	0.00496787	7e-49	0.668	Low density lipoprotein cholesterol levels	0.332	215.001
rs174550	11	61804006	T	C	0.05	0.0048471	6e-25	0.668	Total cholesterol levels	0.332	105.953
rs174546	11	61802358	C	T	0.027	0.00406224	3e-11	0.668	High density lipoprotein cholesterol levels	0.332	43.9877
rs174546	11	61802358	C	T	0.074	0.00498897	9e-50	0.668	Low density lipoprotein cholesterol levels	0.332	219.068
rs174546	11	61802358	C	T	0.051	0.00489422	2e-25	0.668	Total cholesterol levels	0.332	108.121
rs174529	11	61776489	T	C	0.027	0.00408838	4e-11	0.643	High density lipoprotein cholesterol levels	0.357	43.4271
rs174529	11	61776489	T	C	0.071	0.00505434	8e-45	0.643	Low density lipoprotein cholesterol levels	0.357	196.482
rs174529	11	61776489	T	C	0.049	0.0049332	3e-23	0.643	Total cholesterol levels	0.357	98.2361
rs173539	16	56954132	C	T	0.034	0.00523029	8e-11	0.681	Low density lipoprotein cholesterol levels	0.319	42.0768
rs173539	16	56954132	C	T	0.039	0.00454225	9e-18	0.681	Triglycerides	0.319	73.4048
rs17145738	7	73568544	C	T	0.135	0.00636858	1e-99	0.88	Triglycerides	0.12	447.424
rs17001095	19	11022596	A	G	0.046	0.00503044	6e-20	0.65	Low density lipoprotein cholesterol levels	0.35	83.2607
rs17001095	19	11022596	A	G	0.042	0.00486531	6e-18	0.65	Total cholesterol levels	0.35	74.2017
rs1694068	5	53987800	T	A	0.022	0.00392017	2e-08	0.392	High density lipoprotein cholesterol levels	0.392	31.3597
rs1601935	15	58379566	G	T	0.076	0.00398651	5e-81	0.344	High density lipoprotein cholesterol levels	0.344	361.891
rs1601935	15	58379566	G	T	0.048	0.00489198	1e-22	0.344	Total cholesterol levels	0.344	95.8624
rs1601935	15	58379566	G	T	0.033	0.00449053	2e-13	0.344	Triglycerides	0.344	53.7735
rs1531517	19	44738916	G	A	0.223	0.00947716	2e-122	0.92	Low density lipoprotein cholesterol levels	0.08	551.302
rs1531517	19	44738916	G	A	0.162	0.00924633	1e-68	0.92	Total cholesterol levels	0.08	305.652
rs15285	8	19967156	C	T	0.116	0.00449622	9e-147	0.7	Triglycerides	0.3	662.76
rs1515100	2	226264201	C	A	0.036	0.00385602	1e-20	0.367	High density lipoprotein cholesterol levels	0.367	86.7884
rs1495741	8	18415371	G	A	0.041	0.00551008	1e-13	0.224	Total cholesterol levels	0.224	55.1299
rs1495741	8	18415371	G	A	0.04	0.00495631	7e-16	0.224	Triglycerides	0.224	64.8543
rs149492745	15	42807352	C	T	0.091	0.0120355	4e-14	0.973	High density lipoprotein cholesterol levels	0.027	56.9238
rs138570705	15	43974532	G	A	0.093	0.0113785	3e-16	0.971	High density lipoprotein cholesterol levels	0.029	66.5172
rs13399758	2	27232858	T	C	0.084	0.00872316	6e-22	0.94	Triglycerides	0.06	92.3308
rs13392272	2	20994618	C	T	0.028	0.00373938	7e-14	0.526	High density lipoprotein cholesterol levels	0.474	55.8281
rs13277801	8	58440975	C	T	0.044	0.00502439	2e-18	0.34	Low density lipoprotein cholesterol levels	0.34	76.3617
rs13277801	8	58440975	C	T	0.046	0.00483954	2e-21	0.34	Total cholesterol levels	0.34	89.9586
rs13241165	7	130747779	A	T	0.03	0.00411275	3e-13	0.518	Triglycerides	0.482	52.9804
rs13240994	7	73602532	T	C	0.112	0.00540372	2e-95	0.81	Triglycerides	0.19	427.746
rs13238203	7	72664689	C	T	0.108	0.0132137	3e-16	0.972	Triglycerides	0.028	66.5172
rs1321257	1	230169566	G	A	0.038	0.00426379	5e-19	0.387	Triglycerides	0.387	79.0883
rs13135092	4	102276925	A	G	0.063	0.00698969	2e-19	0.919	High density lipoprotein cholesterol levels	0.081	80.8911
rs13135092	4	102276925	A	G	0.052	0.00846226	8e-10	0.919	Total cholesterol levels	0.081	37.5984
rs12983728	19	58159900	G	A	0.038	0.00633565	2e-09	0.838	Low density lipoprotein cholesterol levels	0.162	35.8196
rs12948394	17	78386710	C	T	0.025	0.00421472	3e-09	0.569	High density lipoprotein cholesterol levels	0.431	35.0332
rs12753251	1	178560763	G	A	0.021	0.00374198	2e-08	0.501	High density lipoprotein cholesterol levels	0.499	31.3597
rs12748152	1	26811902	C	T	0.051	0.00705853	5e-13	0.925	High density lipoprotein cholesterol levels	0.075	51.9814
rs12740374	1	109274968	G	T	0.179	0.00590084	1e-200	0.782	Low density lipoprotein cholesterol levels	0.218	916.253
rs12740374	1	109274968	G	T	0.143	0.00578784	9e-135	0.782	Total cholesterol levels	0.218	607.82
rs12721109	19	44943964	G	A	0.481	0.0195159	4e-134	0.981	Low density lipoprotein cholesterol levels	0.019	604.855
rs12721109	19	44943964	G	A	0.347	0.0190746	6e-74	0.981	Total cholesterol levels	0.019	329.522
rs12720922	16	56966973	G	A	0.217	0.00585445	1e-200	0.822	High density lipoprotein cholesterol levels	0.178	1367.99
rs12720922	16	56966973	G	A	0.064	0.00601661	2e-26	0.822	Total cholesterol levels	0.178	112.666
rs12686004	9	104891145	G	A	0.058	0.00573702	5e-24	0.879	High density lipoprotein cholesterol levels	0.121	101.77
rs12686004	9	104891145	G	A	0.067	0.00708041	3e-21	0.879	Total cholesterol levels	0.121	89.1598
rs12678919	8	19986711	A	G	0.17	0.00657448	2e-147	0.892	Triglycerides	0.108	665.751
rs1260326	2	27508073	T	C	0.026	0.00469192	3e-08	0.422	Low density lipoprotein cholesterol levels	0.422	30.576
rs1260326	2	27508073	T	C	0.073	0.00461213	2e-56	0.422	Total cholesterol levels	0.422	249.447
rs1260326	2	27508073	T	C	0.147	0.0041684	1e-200	0.422	Triglycerides	0.422	1238.31
rs12529923	6	52871258	C	T	0.021	0.00378963	3e-08	0.611	High density lipoprotein cholesterol levels	0.389	30.576
rs12446275	16	56895108	G	C	0.064	0.00574499	8e-29	0.874	High density lipoprotein cholesterol levels	0.126	123.571
rs12328675	2	164684290	T	C	0.049	0.00620968	3e-15	0.872	Triglycerides	0.128	61.9997
rs12148399	15	58289171	T	A	0.059	0.00546995	4e-27	0.861	High density lipoprotein cholesterol levels	0.139	115.844
rs12148399	15	58289171	T	A	0.038	0.00661034	9e-09	0.861	Total cholesterol levels	0.139	32.9046
rs12117661	1	55021673	C	G	0.062	0.00552233	3e-29	0.751	Low density lipoprotein cholesterol levels	0.249	125.509
rs12117661	1	55021673	C	G	0.052	0.00538958	5e-22	0.751	Total cholesterol levels	0.249	92.6901
rs12052201	19	11048420	G	T	0.077	0.00566173	4e-42	0.754	Low density lipoprotein cholesterol levels	0.246	184.17
rs12052201	19	11048420	G	T	0.069	0.00557989	4e-35	0.754	Total cholesterol levels	0.246	152.259
rs11899121	2	20168212	G	C	0.026	0.00463293	2e-08	0.509	Total cholesterol levels	0.491	31.3597
rs118146573	16	56967026	G	A	0.066	0.00732254	2e-19	0.883	Total cholesterol levels	0.117	80.8911
rs116843064	19	8364439	G	A	0.126	0.0165826	3e-14	0.974	Triglycerides	0.026	57.4872
rs11673139	19	44879780	A	T	0.067	0.00771997	4e-18	0.906	Triglycerides	0.094	74.9988
rs11644601	16	15078261	T	C	0.037	0.00459388	8e-16	0.703	Triglycerides	0.297	64.5923
rs11613352	12	57398797	C	T	0.043	0.00498115	6e-18	0.775	Triglycerides	0.225	74.2017
rs115849089	8	20054859	G	A	0.168	0.00638184	1e-152	0.879	Triglycerides	0.121	690.023
rs1145198	11	116703620	G	A	0.058	0.00476212	4e-34	0.751	Triglycerides	0.249	147.704
rs1129555	10	112150963	A	G	0.027	0.00414069	7e-11	0.3	High density lipoprotein cholesterol levels	0.3	42.3369
rs1129555	10	112150963	A	G	0.046	0.00512894	3e-19	0.3	Low density lipoprotein cholesterol levels	0.3	80.0933
rs1129555	10	112150963	A	G	0.045	0.00504922	5e-19	0.3	Total cholesterol levels	0.3	79.0883
rs112875651	8	125494452	G	A	0.066	0.00513395	8e-38	0.62	Low density lipoprotein cholesterol levels	0.38	164.559
rs112875651	8	125494452	G	A	0.08	0.00500874	2e-57	0.62	Total cholesterol levels	0.38	254.015
rs112875651	8	125494452	G	A	0.09	0.00444262	3e-91	0.62	Triglycerides	0.38	408.642
rs112545201	3	186085743	C	T	0.043	0.00555609	1e-14	0.867	High density lipoprotein cholesterol levels	0.133	59.6396
rs112374545	19	11078223	C	T	0.22	0.00721107	1e-200	0.879	Low density lipoprotein cholesterol levels	0.121	926.792
rs112374545	19	11078223	C	T	0.189	0.00704754	2e-158	0.879	Total cholesterol levels	0.121	716.118
rs11076174	16	56969234	T	C	0.145	0.00701381	6e-95	0.918	High density lipoprotein cholesterol levels	0.082	425.563
rs11076174	16	56969234	T	C	0.048	0.00866201	3e-08	0.918	Total cholesterol levels	0.082	30.576
rs11065987	12	111634620	A	G	0.029	0.00473376	9e-10	0.564	Low density lipoprotein cholesterol levels	0.436	37.3697
rs11065987	12	111634620	A	G	0.029	0.00460407	3e-10	0.564	Total cholesterol levels	0.436	39.5047
rs10889348	1	62612551	A	T	0.037	0.00509954	4e-13	0.673	Low density lipoprotein cholesterol levels	0.327	52.4177
rs10889348	1	62612551	A	T	0.059	0.00486248	7e-34	0.673	Total cholesterol levels	0.327	146.597
rs10889348	1	62612551	A	T	0.061	0.0044147	2e-43	0.673	Triglycerides	0.327	190.105
rs10864728	1	230169168	A	G	0.038	0.00426379	5e-19	0.387	Triglycerides	0.387	79.0883
rs10822145	10	63174788	C	T	0.037	0.00418784	1e-18	0.538	Triglycerides	0.462	77.7249
rs10808546	8	125483576	C	T	0.056	0.00473688	3e-32	0.56	Low density lipoprotein cholesterol levels	0.44	139.164
rs10808546	8	125483576	C	T	0.067	0.00456707	1e-48	0.56	Total cholesterol levels	0.44	214.294
rs10808546	8	125483576	C	T	0.084	0.00410079	3e-93	0.56	Triglycerides	0.44	417.791
rs10761731	10	63267850	A	T	0.032	0.00421146	3e-14	0.567	Triglycerides	0.433	57.4872
rs10490626	2	118078265	G	A	0.061	0.00867157	2e-12	0.92	Low density lipoprotein cholesterol levels	0.08	49.272
rs10490626	2	118078265	G	A	0.054	0.00857309	3e-10	0.92	Total cholesterol levels	0.08	39.5047
rs10460181	19	44636865	A	G	0.047	0.00585534	1e-15	0.797	Low density lipoprotein cholesterol levels	0.203	64.1545
rs10460181	19	44636865	A	G	0.032	0.00570207	2e-08	0.797	Total cholesterol levels	0.203	31.3597
rs1042034	2	21002409	C	T	0.069	0.00457375	2e-51	0.215	High density lipoprotein cholesterol levels	0.215	226.615
rs1041968	2	21009932	G	A	0.03	0.00381926	4e-15	0.511	High density lipoprotein cholesterol levels	0.489	61.4357
rs10401969	19	19296909	T	C	0.07	0.00899225	7e-15	0.925	Low density lipoprotein cholesterol levels	0.075	60.3386
rs10401969	19	19296909	T	C	0.095	0.00878603	3e-27	0.925	Total cholesterol levels	0.075	116.412
rs10401969	19	19296909	T	C	0.103	0.00800564	7e-38	0.925	Triglycerides	0.075	164.823
rs10184004	2	164651879	C	T	0.037	0.00414011	4e-19	0.594	Triglycerides	0.406	79.5273
rs10106652	8	20070649	G	A	0.082	0.00461178	1e-70	0.725	Triglycerides	0.275	314.794
rs1009360	2	65048915	T	C	0.026	0.00420003	6e-10	0.565	Triglycerides	0.435	38.1573

## Sheet: B
	snp	trait
1	rs1009360	systolic blood pressure
2	rs10106652	platelet distribution width
3	rs10106652	red cell distribution width
7	rs10106652	coronary artery disease
8	rs10184004	high light scatter percentage of red cells
9	rs10184004	high light scatter reticulocyte count
10	rs10184004	reticulocyte count
11	rs10184004	reticulocyte fraction of red cells
12	rs10184004	type ii diabetes
13	rs10184004	hip circumference
14	rs10184004	hip circumference adjusted for bmi
15	rs10184004	waist hip ratio in physically active females
16	rs10184004	waist hip ratio in physically active indivdiuals
17	rs10184004	waist hip ratio in females
18	rs10184004	waist hip ratio in female non-smokers
19	rs10184004	waist hip ratio adjusted for physical activity in females
20	rs10184004	waist hip ratio adjusted for physical activity
21	rs10184004	waist circumference adjusted for smoking in females
22	rs10184004	waist hip ratio adjusted for smoking
23	rs10184004	waist hip ratio
24	rs10184004	waist hip ratio adjusted for bmi in females greater than 50 years of age
25	rs10184004	waist hip ratio adjusted for bmi in females less than or equal to 50 years of age
26	rs10184004	waist hip ratio adjusted for bmi
27	rs10184004	waist circumference in female non-smokers
30	rs10184004	arm fat mass left
31	rs10184004	arm fat mass right
32	rs10184004	arm fat percentage left
33	rs10184004	arm fat percentage right
34	rs10184004	body fat percentage
35	rs10184004	diabetes diagnosed by doctor
36	rs10184004	impedance of arm left
37	rs10184004	impedance of arm right
38	rs10184004	impedance of whole body
39	rs10184004	leg fat mass left
40	rs10184004	leg fat mass right
41	rs10184004	leg fat percentage left
42	rs10184004	leg fat percentage right
43	rs10184004	trunk fat mass
44	rs10184004	trunk fat percentage
45	rs10184004	whole body fat mass
46	rs10401969	plateletcrit
47	rs10401969	type ii diabetes
53	rs10401969	metabolic syndrome domains atherogenic dyslipidemia pc1
54	rs10401969	metabolic syndrome domains multivariate analysis
57	rs10401969	type 2 diabetes
58	rs10401969	vitamin e alpha tocopherol
59	rs10401969	age related disease endophenotypes
60	rs10401969	age related diseases mortality and associated endophenotypes
63	rs10401969	cirrhosis alcohol related
67	rs10401969	height
68	rs10401969	leg fat-free mass left
69	rs10401969	leg fat-free mass right
70	rs10401969	leg predicted mass left
71	rs10401969	leg predicted mass right
74	rs10401969	treatment with atorvastatin
77	rs10761731	granulocyte count
78	rs10761731	granulocyte percentage of myeloid white cells
79	rs10761731	mean platelet volume
80	rs10761731	monocyte percentage of white cells
81	rs10761731	myeloid white cell count
82	rs10761731	neutrophil count
83	rs10761731	neutrophil percentage of white cells
84	rs10761731	platelet count
85	rs10761731	platelet distribution width
86	rs10761731	sum basophil neutrophil counts
87	rs10761731	sum neutrophil eosinophil counts
88	rs10761731	white blood cell count
89	rs10761731	linoleic acid 18:2n6
91	rs10761731	platelet count plt
93	rs10761731	interleukin 12p70 levels
94	rs10761731	platelet counts
95	rs10761731	vascular endothelial growth factor levels
96	rs10761731	age completed full time education
97	rs10761731	average weekly beer plus cider intake
98	rs10761731	body mass index
99	rs10761731	diastolic blood pressure
100	rs10761731	impedance of arm left
101	rs10761731	impedance of arm right
102	rs10761731	impedance of whole body
103	rs10761731	qualifications: a levels or as levels or equivalent
104	rs10761731	qualifications: none
105	rs10761731	usual walking pace
106	rs10761731	years of educational attainment in males
107	rs10761731	years of educational attainment
108	rs10808546	granulocyte count
109	rs10808546	lymphocyte percentage of white cells
110	rs10808546	mean corpuscular hemoglobin
111	rs10808546	mean corpuscular hemoglobin concentration
112	rs10808546	myeloid white cell count
113	rs10808546	neutrophil count
114	rs10808546	neutrophil percentage of white cells
115	rs10808546	red blood cell count
116	rs10808546	red cell distribution width
117	rs10808546	reticulocyte count
118	rs10808546	reticulocyte fraction of red cells
119	rs10808546	sum basophil neutrophil counts
120	rs10808546	sum neutrophil eosinophil counts
130	rs10808546	coronary artery disease
132	rs10808546	arm fat mass right
133	rs10808546	arm fat percentage left
134	rs10808546	arm fat percentage right
135	rs10808546	hip circumference
136	rs10808546	leg fat-free mass left
137	rs10808546	leg fat-free mass right
138	rs10808546	leg predicted mass left
139	rs10808546	leg predicted mass right
142	rs10808546	medication for pain relief	constipation	heartburn: aspirin
144	rs10808546	treatment with atorvastatin
146	rs10808546	treatment with rosuvastatin
147	rs10808546	treatment with simvastatin
148	rs10808546	trunk fat mass
149	rs10808546	trunk fat percentage
150	rs10808546	weight
151	rs10808546	whole body fat mass
152	rs10822145	basophil percentage of granulocytes
153	rs10822145	granulocyte count
154	rs10822145	granulocyte percentage of myeloid white cells
155	rs10822145	mean platelet volume
156	rs10822145	monocyte percentage of white cells
157	rs10822145	myeloid white cell count
158	rs10822145	neutrophil count
159	rs10822145	platelet count
160	rs10822145	platelet distribution width
161	rs10822145	sum basophil neutrophil counts
162	rs10822145	sum neutrophil eosinophil counts
163	rs10822145	white blood cell count
165	rs10822145	age completed full time education
166	rs10822145	body mass index
167	rs10822145	diastolic blood pressure
168	rs10822145	height
169	rs10822145	impedance of arm left
170	rs10822145	impedance of arm right
171	rs10822145	impedance of whole body
172	rs10822145	qualifications: none
173	rs10822145	years of educational attainment in males
174	rs10864728	platelet count
175	rs10864728	red cell distribution width
177	rs10889348	platelet distribution width
182	rs10889348	treatment with simvastatin
183	rs112875651	high light scatter percentage of red cells
184	rs112875651	high light scatter reticulocyte count
185	rs112875651	lymphocyte percentage of white cells
186	rs112875651	mean corpuscular hemoglobin
187	rs112875651	mean corpuscular hemoglobin concentration
188	rs112875651	red blood cell count
189	rs112875651	red cell distribution width
190	rs112875651	reticulocyte count
191	rs112875651	reticulocyte fraction of red cells
193	rs112875651	high light scatter reticulocyte percentage of red cells
195	rs112875651	arm fat mass left
196	rs112875651	arm fat mass right
197	rs112875651	arm fat percentage left
198	rs112875651	arm fat percentage right
199	rs112875651	arm fat-free mass left
200	rs112875651	arm predicted mass left
201	rs112875651	basal metabolic rate
202	rs112875651	comparative height size at age 10
203	rs112875651	height
204	rs112875651	hip circumference
205	rs112875651	impedance of leg left
206	rs112875651	impedance of leg right
207	rs112875651	leg fat mass left
208	rs112875651	leg fat mass right
209	rs112875651	leg fat-free mass left
210	rs112875651	leg fat-free mass right
211	rs112875651	leg predicted mass left
212	rs112875651	leg predicted mass right
215	rs112875651	medication for pain relief	constipation	heartburn: aspirin
218	rs112875651	sitting height
219	rs112875651	treatment with aspirin
220	rs112875651	treatment with atorvastatin
222	rs112875651	treatment with ezetimibe
223	rs112875651	treatment with rosuvastatin
224	rs112875651	treatment with simvastatin
225	rs112875651	trunk fat mass
226	rs112875651	trunk fat percentage
227	rs112875651	trunk fat-free mass
228	rs112875651	trunk predicted mass
229	rs112875651	weight
230	rs112875651	whole body fat mass
231	rs112875651	whole body fat-free mass
232	rs112875651	whole body water mass
234	rs112875651	coronary artery disease
238	rs115849089	mean corpuscular hemoglobin concentration
239	rs115849089	platelet distribution width
240	rs115849089	red cell distribution width
242	rs115849089	lipid metabolism phenotypes
243	rs115849089	metabolite levels lipoprotein measures
248	rs115849089	treatment with simvastatin
250	rs115849089	lipid metabolism
251	rs115849089	coronary artery disease
252	rs11613352	log egfr creatinine
256	rs11613352	serum urate
257	rs11613352	coronary artery disease
260	rs11613352	self-reported gout
261	rs11613352	treatment with allopurinol
263	rs11644601	metabolite levels lipid measures
265	rs11673139	alzheimers disease
266	rs11673139	late onset alzheimers disease
267	rs116843064	coronary artery disease
269	rs116843064	metabolite levels lipoprotein measures
271	rs116843064	cause of death: epilepsy	unspecified
272	rs12328675	mean corpuscular hemoglobin concentration
273	rs12328675	reticulocyte count
274	rs12328675	type ii diabetes
275	rs12328675	waist hip ratio in physically active females
276	rs12328675	waist hip ratio in physically active indivdiuals
277	rs12328675	waist hip ratio in females
278	rs12328675	waist hip ratio adjusted for physical activity in females
279	rs12328675	waist hip ratio adjusted for physical activity
280	rs12328675	waist circumference adjusted for smoking in females
281	rs12328675	waist hip ratio adjusted for smoking
282	rs12328675	waist hip ratio adjusted for bmi in females greater than 50 years of age
283	rs12328675	waist hip ratio adjusted for bmi in females less than or equal to 50 years of age
284	rs12328675	waist hip ratio adjusted for bmi
285	rs12328675	waist circumference in female non-smokers
289	rs12328675	log fasting insulin
290	rs12328675	log fasting insulin adjusted for bmi
291	rs12328675	arm fat mass left
292	rs12328675	arm fat mass right
293	rs12328675	arm fat percentage left
294	rs12328675	arm fat percentage right
295	rs12328675	body fat percentage
296	rs12328675	hip circumference
297	rs12328675	impedance of arm left
298	rs12328675	impedance of arm right
299	rs12328675	leg fat mass left
300	rs12328675	leg fat mass right
301	rs12328675	leg fat percentage left
302	rs12328675	leg fat percentage right
303	rs12328675	trunk fat mass
304	rs12328675	trunk fat percentage
305	rs12328675	whole body fat mass
307	rs1260326	granulocyte count
308	rs1260326	granulocyte percentage of myeloid white cells
309	rs1260326	hematocrit
310	rs1260326	high light scatter percentage of red cells
311	rs1260326	high light scatter reticulocyte count
312	rs1260326	lymphocyte count
313	rs1260326	monocyte percentage of white cells
314	rs1260326	myeloid white cell count
315	rs1260326	neutrophil count
316	rs1260326	platelet count
317	rs1260326	plateletcrit
318	rs1260326	red blood cell count
319	rs1260326	red cell distribution width
320	rs1260326	reticulocyte count
321	rs1260326	reticulocyte fraction of red cells
322	rs1260326	sum basophil neutrophil counts
323	rs1260326	sum neutrophil eosinophil counts
324	rs1260326	white blood cell count
325	rs1260326	dpa 22:5n3
326	rs1260326	palmitoleic acid 16:1n7
327	rs1260326	log egfr creatinine in non diabetics
328	rs1260326	log egfr creatinine
329	rs1260326	type ii diabetes
330	rs1260326	height
333	rs1260326	2 hour glucose
334	rs1260326	2 hour glucose tolerance test
335	rs1260326	apoa1 assay lipoprotein fraction concentration
336	rs1260326	apoa1 assay lipoprotein fraction concentration in fasting sample
337	rs1260326	apoc3 apolipoprotein c iii
338	rs1260326	albumin
339	rs1260326	c reactive protein
340	rs1260326	fvii
341	rs1260326	fvii activity
342	rs1260326	fvii in plasma
343	rs1260326	fasting blood glucose
344	rs1260326	fasting insulin
345	rs1260326	gamma glutamyl transferase
351	rs1260326	ift172 expression in lymphocytes lymphoblastoid cell lines tissue
352	rs1260326	ift172 gene expression in adipose tissue
353	rs1260326	ift172 gene expression in human liver
354	rs1260326	ift172 gene expression in human omental fat
355	rs1260326	ift172 gene expression in liver
356	rs1260326	ift172 gene expression in peripheral blood leucocytes
357	rs1260326	ift172 trancript levels in human subcutaneous fat
358	rs1260326	lipoprotein associated phospholipase a2 mass lp2
359	rs1260326	metabolic syndrome domains elevated plasma glucose
360	rs1260326	metabolic syndrome domains multivariate analysis
361	rs1260326	plasma c reactive protein female
362	rs1260326	plasma docosapentaenoic acid levels
363	rs1260326	plasma palmitoleic acid
364	rs1260326	plasma protein c levels
365	rs1260326	platelet count plt
366	rs1260326	serum albumin
367	rs1260326	serum creatinine
368	rs1260326	serum creatinine estimated glomerular filtration rate egfr
369	rs1260326	serum creatinine estimated glomerular filtration rate egfr age 65
370	rs1260326	serum creatinine estimated glomerular filtration rate egfr females
371	rs1260326	serum creatinine estimated glomerular filtration rate egfr no diabetes
372	rs1260326	serum creatinine estimated glomerular filtration rate egfr no hypertension
373	rs1260326	serum creatinine estimated glomerular filtration rate egfr without diabetes
374	rs1260326	serum creatinine estimated glomerular filtration rate egfr without hypertension
375	rs1260326	serum urate
387	rs1260326	uric acid
395	rs1260326	fasting glucose
396	rs1260326	log fasting insulin
397	rs1260326	log fasting insulin adjusted for bmi
398	rs1260326	alcohol consumption
399	rs1260326	alcohol consumption in current drinkers
400	rs1260326	blood metabolite levels
401	rs1260326	blood metabolite ratios
402	rs1260326	c reactive protein levels
405	rs1260326	cardiovascular disease risk factors
407	rs1260326	chronic kidney disease
408	rs1260326	crohns disease
409	rs1260326	glomerular filtration rate
410	rs1260326	glomerular filtration rate creatinine
411	rs1260326	glomerular filtration rate in non diabetics creatinine
412	rs1260326	glycemic traits pregnancy
413	rs1260326	gout
414	rs1260326	hematological and biochemical traits
415	rs1260326	high light scatter reticulocyte percentage of red cells
416	rs1260326	inflammatory bowel disease
417	rs1260326	lipid metabolism phenotypes
418	rs1260326	liver enzyme levels gamma glutamyl transferase
419	rs1260326	lymphocyte counts
420	rs1260326	metabolic traits
421	rs1260326	metabolite levels
422	rs1260326	metabolite levels small molecules and protein measures
423	rs1260326	non albumin protein levels
424	rs1260326	nonalcoholic fatty liver disease
425	rs1260326	plasma lactate levels
426	rs1260326	platelet counts
427	rs1260326	renal overload gout
428	rs1260326	resting heart rate
429	rs1260326	serum albumin level
430	rs1260326	serum alpha1 antitrypsin levels
432	rs1260326	two hour glucose challenge
433	rs1260326	urate levels
434	rs1260326	waist circumference and related phenotypes
435	rs1260326	alcohol intake frequency
436	rs1260326	alcohol intake versus 10 years previously
437	rs1260326	arm fat-free mass left
438	rs1260326	arm fat-free mass right
439	rs1260326	arm predicted mass left
440	rs1260326	arm predicted mass right
441	rs1260326	basal metabolic rate
442	rs1260326	comparative height size at age 10
443	rs1260326	daytime dozing or sleeping
444	rs1260326	diabetes diagnosed by doctor
445	rs1260326	impedance of arm left
446	rs1260326	impedance of arm right
447	rs1260326	impedance of leg left
448	rs1260326	impedance of leg right
449	rs1260326	impedance of whole body
450	rs1260326	leg fat-free mass left
451	rs1260326	leg fat-free mass right
452	rs1260326	leg predicted mass left
453	rs1260326	leg predicted mass right
455	rs1260326	number of self-reported non-cancer illnesses
456	rs1260326	pulse rate
457	rs1260326	relative age of first facial hair
458	rs1260326	self-reported diabetes
459	rs1260326	self-reported gout
461	rs1260326	sitting height
462	rs1260326	sodium in urine
463	rs1260326	treatment with allopurinol
464	rs1260326	treatment with atorvastatin
466	rs1260326	treatment with simvastatin
467	rs1260326	trunk fat-free mass
468	rs1260326	trunk predicted mass
469	rs1260326	weight
470	rs1260326	whole body fat-free mass
471	rs1260326	whole body water mass
472	rs1260326	age at menopause
473	rs1260326	blood proteins
475	rs1260326	gamma glutamyltransferase
476	rs1260326	glucose tolerance test
477	rs1260326	kidney diseases
478	rs1260326	metabolism
479	rs12678919	platelet distribution width
480	rs12678919	red cell distribution width
488	rs12678919	metabolite levels
492	rs12678919	treatment with simvastatin
494	rs12678919	coronary artery disease
495	rs1321257	platelet count
496	rs1321257	red cell distribution width
501	rs13240994	granulocyte percentage of myeloid white cells
502	rs13240994	high light scatter percentage of red cells
503	rs13240994	high light scatter reticulocyte count
504	rs13240994	monocyte percentage of white cells
505	rs13240994	reticulocyte count
506	rs13240994	reticulocyte fraction of red cells
507	rs13240994	arm fat-free mass left
508	rs13240994	arm fat-free mass right
509	rs13240994	arm predicted mass left
510	rs13240994	arm predicted mass right
511	rs13240994	basal metabolic rate
512	rs13240994	hip circumference
513	rs13240994	impedance of arm left
514	rs13240994	impedance of arm right
515	rs13240994	impedance of leg left
516	rs13240994	impedance of leg right
517	rs13240994	impedance of whole body
518	rs13240994	leg fat-free mass left
519	rs13240994	leg fat-free mass right
520	rs13240994	leg predicted mass left
521	rs13240994	leg predicted mass right
522	rs13240994	self-reported gout
523	rs13240994	sitting height
524	rs13240994	sodium in urine
525	rs13240994	trunk fat-free mass
526	rs13240994	trunk predicted mass
527	rs13240994	whole body fat-free mass
528	rs13240994	whole body water mass
532	rs13241165	arm fat percentage left
533	rs13241165	arm fat percentage right
534	rs13241165	body fat percentage
535	rs13241165	hip circumference
536	rs13241165	impedance of arm left
537	rs13241165	impedance of arm right
538	rs13241165	leg fat percentage left
539	rs13241165	leg fat percentage right
540	rs13241165	self-reported hypertension
541	rs13241165	treatment with blood pressure medication
543	rs13241165	trunk fat mass
544	rs13241165	trunk fat percentage
545	rs13241165	vascular or heart problems diagnosed by doctor: high blood pressure
546	rs13241165	vascular or heart problems diagnosed by doctor: none of the above
550	rs1495741	urinary bladder cancer
551	rs1495741	urinary bladder cancer in ever smokers
552	rs1495741	bladder cancer
553	rs1495741	blood metabolite levels
557	rs1495741	treatment with simvastatin
559	rs1495741	urinary bladder neoplasms
560	rs15285	platelet distribution width
561	rs15285	red cell distribution width
567	rs15285	coronary artery disease
571	rs15285	treatment with simvastatin
572	rs15285	metabolic syndrome x
573	rs1601935	age-related macular degeneration
576	rs17145738	granulocyte percentage of myeloid white cells
577	rs17145738	high light scatter percentage of red cells
578	rs17145738	high light scatter reticulocyte count
579	rs17145738	monocyte percentage of white cells
580	rs17145738	platelet count
581	rs17145738	reticulocyte count
582	rs17145738	reticulocyte fraction of red cells
586	rs17145738	mlxipl trancript levels in human subcutaneous fat
587	rs17145738	serum urate
591	rs17145738	arm fat-free mass left
592	rs17145738	arm fat-free mass right
593	rs17145738	arm predicted mass left
594	rs17145738	arm predicted mass right
595	rs17145738	basal metabolic rate
596	rs17145738	impedance of arm left
597	rs17145738	impedance of arm right
598	rs17145738	impedance of leg left
599	rs17145738	impedance of leg right
600	rs17145738	impedance of whole body
601	rs17145738	leg fat-free mass left
602	rs17145738	leg fat-free mass right
603	rs17145738	leg predicted mass left
604	rs17145738	leg predicted mass right
605	rs17145738	self-reported gout
606	rs17145738	sitting height
607	rs17145738	sodium in urine
608	rs17145738	treatment with allopurinol
609	rs17145738	trunk fat-free mass
610	rs17145738	trunk predicted mass
611	rs17145738	whole body fat-free mass
612	rs17145738	whole body water mass
614	rs173539	age-related macular degeneration
619	rs173539	apoa1 apolipoprotein ai
620	rs173539	advanced age related macular degeneration
630	rs173539	lp2 mass
631	rs173539	metabolic syndrome
632	rs173539	metabolic syndrome in subjects without diabetes
635	rs173539	cardiovascular disease risk factors
637	rs173539	metabolic syndrome bivariate traits
638	rs173539	metabolite levels
640	rs173539	lipids
641	rs173539	metabolic syndrome x
642	rs173539	coronary artery disease
643	rs17482753	platelet distribution width
644	rs17482753	red cell distribution width
650	rs17482753	lipid traits
653	rs17482753	treatment with simvastatin
655	rs17482753	coronary artery disease
656	rs17489282	platelet distribution width
657	rs17489282	red cell distribution width
663	rs17489282	treatment with simvastatin
664	rs17489282	coronary artery disease
665	rs17585887	high light scatter percentage of red cells
666	rs17585887	high light scatter reticulocyte count
667	rs17585887	immature fraction of reticulocytes
668	rs17585887	mean corpuscular hemoglobin
669	rs17585887	mean corpuscular volume
670	rs17585887	red blood cell count
671	rs17585887	reticulocyte count
672	rs17585887	reticulocyte fraction of red cells
681	rs1883025	metabolic syndrome
686	rs1883025	metabolic syndrome x
687	rs2068888	platelet count
688	rs2068888	plateletcrit
689	rs2068888	log egfr creatinine
692	rs2144300	platelet count
693	rs2144300	red cell distribution width
699	rs2229357	self-reported gout
700	rs2229357	treatment with allopurinol
701	rs2229357	coronary artery disease
702	rs2238675	type ii diabetes
708	rs2266788	mean corpuscular hemoglobin concentration
709	rs2266788	platelet count
710	rs2266788	platelet distribution width
715	rs2266788	apob apolipoprotein b
716	rs2266788	fvii
721	rs2266788	metabolic syndrome
722	rs2266788	metabolic syndrome in subjects without diabetes
723	rs2266788	soluble transferrin receptor
732	rs2266788	treatment with atorvastatin
734	rs2266788	treatment with fenofibrate
735	rs2266788	treatment with rosuvastatin
736	rs2266788	treatment with simvastatin
737	rs2266788	lipids
738	rs2266788	metabolic syndrome x
739	rs2304130	lymphocyte percentage of white cells
740	rs2304130	platelet count
741	rs2304130	plateletcrit
746	rs2304130	type 2 diabetes
748	rs2304130	sphingolipid levels
749	rs2304130	leg fat-free mass left
750	rs2304130	leg fat-free mass right
751	rs2304130	leg predicted mass left
752	rs2304130	leg predicted mass right
756	rs2304130	sphingolipids
757	rs247616	age-related macular degeneration
758	rs247616	neovascularization
763	rs247616	advanced age related macular degeneration
764	rs247616	advanced age related macular degeneration choroidal neovascularization vs no amd
768	rs247616	lipoprotein associated phospholipase a2 mass lp2
769	rs247616	lp2 activity
770	rs247616	lp2 mass
771	rs247616	metabolic syndrome domains atherogenic dyslipidemia pc2
772	rs247616	metabolic syndrome domains multivariate analysis
773	rs247616	blood metabolite levels
774	rs247616	cardiovascular disease risk factors
776	rs247616	lipoprotein associated phospholipase a2 activity and mass
778	rs247616	1 alkyl 2 acetylglycerophosphocholine esterase
779	rs247616	cardiovascular diseases
780	rs247616	coronary artery disease
781	rs247617	age-related macular degeneration
788	rs247617	age related disease endophenotypes
789	rs247617	age related diseases mortality and associated endophenotypes
791	rs247617	metabolic syndrome
792	rs247617	metabolite levels lipoprotein measures
793	rs247617	metabolic syndrome x
794	rs247617	coronary artery disease
796	rs2540948	systolic blood pressure
797	rs261334	hemoglobin concentration
798	rs261334	age-related macular degeneration
803	rs261334	metabolite levels lipoprotein measures
805	rs2740488	age-related macular degeneration
806	rs2740488	advanced age related macular degeneration
813	rs2954021	granulocyte count
814	rs2954021	lymphocyte percentage of white cells
815	rs2954021	mean corpuscular hemoglobin
816	rs2954021	mean corpuscular hemoglobin concentration
817	rs2954021	myeloid white cell count
818	rs2954021	neutrophil count
819	rs2954021	neutrophil percentage of white cells
820	rs2954021	platelet distribution width
821	rs2954021	red blood cell count
822	rs2954021	red cell distribution width
823	rs2954021	reticulocyte count
824	rs2954021	reticulocyte fraction of red cells
825	rs2954021	sum basophil neutrophil counts
826	rs2954021	sum neutrophil eosinophil counts
831	rs2954021	alanine aminotransferase in plasma
832	rs2954021	alkaline phosphatase alp in plasma
835	rs2954021	metabolic syndrome domains atherogenic dyslipidemia pc1
836	rs2954021	metabolic syndrome domains multivariate analysis
837	rs2954021	liver enzyme levels alanine transaminase
838	rs2954021	liver enzyme levels alkaline phosphatase
840	rs2954021	arm fat mass left
841	rs2954021	arm fat mass right
842	rs2954021	arm fat percentage left
843	rs2954021	arm fat percentage right
844	rs2954021	basal metabolic rate
845	rs2954021	body fat percentage
846	rs2954021	height
847	rs2954021	hip circumference
848	rs2954021	leg fat mass left
849	rs2954021	leg fat mass right
850	rs2954021	leg fat-free mass left
851	rs2954021	leg fat-free mass right
852	rs2954021	leg predicted mass left
853	rs2954021	leg predicted mass right
857	rs2954021	treatment with atorvastatin
859	rs2954021	treatment with rosuvastatin
860	rs2954021	treatment with simvastatin
861	rs2954021	trunk fat mass
862	rs2954021	trunk fat percentage
863	rs2954021	weight
864	rs2954021	whole body fat mass
865	rs2954021	whole body fat-free mass
866	rs2954021	whole body water mass
867	rs2954021	alanine transaminase
868	rs2954021	alkaline phosphatase
869	rs2954021	coronary artery disease
870	rs2954029	granulocyte count
871	rs2954029	lymphocyte percentage of white cells
872	rs2954029	mean corpuscular hemoglobin
873	rs2954029	mean corpuscular hemoglobin concentration
874	rs2954029	myeloid white cell count
875	rs2954029	neutrophil count
876	rs2954029	neutrophil percentage of white cells
877	rs2954029	red blood cell count
878	rs2954029	red cell distribution width
879	rs2954029	reticulocyte count
880	rs2954029	reticulocyte fraction of red cells
881	rs2954029	sum basophil neutrophil counts
882	rs2954029	sum neutrophil eosinophil counts
883	rs2954029	coronary artery disease
884	rs2954029	height
894	rs2954029	metabolite levels lipoprotein measures
897	rs2954029	arm fat mass left
898	rs2954029	arm fat mass right
899	rs2954029	arm fat percentage left
900	rs2954029	arm fat percentage right
901	rs2954029	basal metabolic rate
902	rs2954029	hip circumference
903	rs2954029	leg fat-free mass left
904	rs2954029	leg fat-free mass right
905	rs2954029	leg predicted mass left
906	rs2954029	leg predicted mass right
910	rs2954029	treatment with atorvastatin
912	rs2954029	treatment with rosuvastatin
913	rs2954029	treatment with simvastatin
914	rs2954029	trunk fat mass
915	rs2954029	trunk fat percentage
916	rs2954029	weight
917	rs2954029	whole body fat mass
921	rs2954031	granulocyte count
922	rs2954031	lymphocyte percentage of white cells
923	rs2954031	mean corpuscular hemoglobin
924	rs2954031	mean corpuscular hemoglobin concentration
925	rs2954031	myeloid white cell count
926	rs2954031	neutrophil count
927	rs2954031	neutrophil percentage of white cells
928	rs2954031	red blood cell count
929	rs2954031	red cell distribution width
930	rs2954031	reticulocyte count
931	rs2954031	reticulocyte fraction of red cells
932	rs2954031	sum basophil neutrophil counts
933	rs2954031	sum neutrophil eosinophil counts
934	rs2954031	coronary artery disease
941	rs2954031	arm fat mass right
942	rs2954031	arm fat percentage right
943	rs2954031	hip circumference
944	rs2954031	leg fat-free mass left
945	rs2954031	leg fat-free mass right
946	rs2954031	leg predicted mass left
947	rs2954031	leg predicted mass right
951	rs2954031	treatment with atorvastatin
953	rs2954031	treatment with rosuvastatin
954	rs2954031	treatment with simvastatin
955	rs2954031	trunk fat mass
956	rs2954031	weight
957	rs2954031	whole body fat mass
958	rs326	platelet distribution width
959	rs326	red cell distribution width
965	rs326	coronary artery disease
966	rs3741298	eosinophil count
967	rs3741298	mean corpuscular hemoglobin concentration
968	rs3741298	mean platelet volume
969	rs3741298	platelet count
970	rs3741298	platelet distribution width
971	rs3741298	plateletcrit
972	rs3741298	sum eosinophil basophil counts
978	rs3741298	obesity related traits
982	rs3741298	treatment with atorvastatin
984	rs3741298	treatment with ezetimibe
985	rs3741298	treatment with fenofibrate
986	rs3741298	treatment with simvastatin
987	rs3741298	coronary artery disease
991	rs3741414	serum urate
992	rs3741414	urate levels
993	rs3741414	self-reported gout
994	rs3741414	treatment with allopurinol
995	rs3741414	coronary artery disease
996	rs3764261	age-related macular degeneration
997	rs3764261	neovascularization
1002	rs3764261	apoa1 apolipoprotein ai
1003	rs3764261	advanced age related macular degeneration
1004	rs3764261	advanced age related macular degeneration choroidal neovascularization vs no amd
1014	rs3764261	lipoprotein associated phospholipase a2 mass lp2
1016	rs3764261	age related macular degeneration
1018	rs3764261	exudative age related macular degeneration
1020	rs3764261	hematological and biochemical traits
1021	rs3764261	lipid metabolism phenotypes
1022	rs3764261	lipid traits
1023	rs3764261	lipoprotein associated phospholipase a2 activity and mass
1024	rs3764261	metabolic syndrome
1025	rs3764261	metabolic syndrome bivariate traits
1028	rs3764261	waist circumference and related phenotypes
1032	rs3764261	lipid metabolism
1034	rs3764261	macular degeneration
1035	rs3764261	metabolic syndrome x
1036	rs3764261	coronary artery disease
1037	rs3850634	platelet distribution width
1045	rs3850634	treatment with simvastatin
1046	rs3999089	basophil percentage of granulocytes
1047	rs3999089	granulocyte count
1048	rs3999089	granulocyte percentage of myeloid white cells
1049	rs3999089	mean platelet volume
1050	rs3999089	monocyte percentage of white cells
1051	rs3999089	myeloid white cell count
1052	rs3999089	neutrophil count
1053	rs3999089	neutrophil percentage of white cells
1054	rs3999089	platelet count
1055	rs3999089	platelet distribution width
1056	rs3999089	sum basophil neutrophil counts
1057	rs3999089	sum neutrophil eosinophil counts
1058	rs3999089	white blood cell count
1060	rs3999089	alkaline phosphatase alp
1061	rs3999089	age completed full time education
1062	rs3999089	diastolic blood pressure
1063	rs3999089	height
1064	rs3999089	impedance of arm left
1065	rs3999089	impedance of arm right
1066	rs3999089	impedance of whole body
1067	rs3999089	qualifications: none
1068	rs4455790	red cell distribution width
1069	rs4455790	heel bone mineral density
1070	rs4455790	impedance of leg right
1071	rs4455790	vascular or heart problems diagnosed by doctor: high blood pressure
1091	rs4731702	arm fat percentage left
1092	rs4731702	arm fat percentage right
1093	rs4731702	body fat percentage
1094	rs4731702	hip circumference
1095	rs4731702	impedance of arm left
1096	rs4731702	impedance of arm right
1097	rs4731702	leg fat percentage left
1098	rs4731702	leg fat percentage right
1099	rs4731702	self-reported hypertension
1100	rs4731702	treatment with blood pressure medication
1102	rs4731702	trunk fat mass
1103	rs4731702	trunk fat percentage
1104	rs4731702	vascular or heart problems diagnosed by doctor: high blood pressure
1105	rs4731702	vascular or heart problems diagnosed by doctor: none of the above
1107	rs4765127	log adiponectin
1108	rs4765127	lymphocyte count
1109	rs4765127	waist hip ratio in physically active indivdiuals
1110	rs4765127	waist hip ratio in female non-smokers
1111	rs4765127	waist hip ratio in non-smokers
1112	rs4765127	waist hip ratio adjusted for physical activity
1113	rs4765127	waist circumference adjusted for smoking in females
1114	rs4765127	waist hip ratio adjusted for smoking
1115	rs4765127	waist hip ratio adjusted for bmi
1116	rs4765127	waist circumference in physically active indivdiuals
1117	rs4765127	waist circumference in female non-smokers
1118	rs4765127	waist circumference adjusted for physical activity
1121	rs4765127	adiponectin levels
1123	rs4765127	arm fat mass left
1124	rs4765127	arm fat mass right
1125	rs4765127	arm fat percentage left
1126	rs4765127	arm fat percentage right
1127	rs4765127	body fat percentage
1128	rs4765127	heel bone mineral density
1129	rs4765127	hip circumference
1130	rs4765127	impedance of arm left
1131	rs4765127	impedance of arm right
1132	rs4765127	leg fat mass left
1133	rs4765127	leg fat mass right
1134	rs4765127	leg fat percentage left
1135	rs4765127	leg fat percentage right
1136	rs4765127	trunk fat mass
1137	rs4765127	trunk fat percentage
1138	rs4765127	whole body fat mass
1140	rs4810479	mean corpuscular volume
1149	rs4810479	metabolite levels
1150	rs4846914	platelet count
1151	rs4846914	red cell distribution width
1158	rs4846923	red cell distribution width
1169	rs56156922	age-related macular degeneration
1174	rs56156922	coronary artery disease
1175	rs58542926	plateletcrit
1176	rs58542926	type ii diabetes
1180	rs58542926	vitamin e alpha tocopherol
1182	rs58542926	height
1183	rs58542926	leg fat-free mass left
1184	rs58542926	leg fat-free mass right
1185	rs58542926	leg predicted mass left
1186	rs58542926	leg predicted mass right
1189	rs58542926	treatment with atorvastatin
1190	rs58542926	treatment with simvastatin
1191	rs605066	high light scatter percentage of red cells
1192	rs605066	high light scatter reticulocyte count
1193	rs605066	immature fraction of reticulocytes
1194	rs605066	mean corpuscular hemoglobin
1195	rs605066	mean corpuscular volume
1196	rs605066	red blood cell count
1197	rs605066	reticulocyte count
1198	rs605066	reticulocyte fraction of red cells
1201	rs605066	mean corpuscular hemoglobin mch
1202	rs605066	mean corpuscular hemoglobin concentration
1205	rs61352607	self-reported gout
1206	rs61352607	treatment with allopurinol
1207	rs61352607	coronary artery disease
1208	rs651821	mean corpuscular hemoglobin concentration
1209	rs651821	platelet count
1210	rs651821	platelet distribution width
1211	rs651821	red cell distribution width
1216	rs651821	apob apolipoprotein b
1219	rs651821	soluble transferrin receptor
1220	rs651821	coronary artery disease
1222	rs651821	lipid metabolism phenotypes
1223	rs651821	lipid traits
1224	rs651821	metabolic syndrome
1229	rs651821	treatment with atorvastatin
1231	rs651821	treatment with fenofibrate
1232	rs651821	treatment with rosuvastatin
1233	rs651821	treatment with simvastatin
1234	rs651821	lipid metabolism
1235	rs6587980	platelet count
1236	rs6587980	platelet distribution width
1244	rs6587980	treatment with simvastatin
1245	rs6695980	hip circumference
1246	rs6695980	trunk fat percentage
1247	rs672457	high light scatter percentage of red cells
1248	rs672457	high light scatter reticulocyte count
1249	rs672457	immature fraction of reticulocytes
1250	rs672457	mean corpuscular hemoglobin
1251	rs672457	mean corpuscular volume
1252	rs672457	red blood cell count
1253	rs672457	reticulocyte count
1254	rs672457	reticulocyte fraction of red cells
1255	rs6999158	platelet distribution width
1256	rs6999158	red cell distribution width
1260	rs6999158	coronary artery disease
1263	rs7134375	pulse rate
1265	rs7205804	age-related macular degeneration
1270	rs7205804	advanced age related macular degeneration
1274	rs73001065	lymphocyte percentage of white cells
1275	rs73001065	plateletcrit
1276	rs73001065	type ii diabetes
1281	rs73001065	height
1282	rs73001065	leg fat-free mass left
1283	rs73001065	leg fat-free mass right
1284	rs73001065	leg predicted mass left
1285	rs73001065	leg predicted mass right
1288	rs7307277	log adiponectin
1289	rs7307277	lymphocyte count
1290	rs7307277	waist circumference adjusted for bmi
1291	rs7307277	waist hip ratio in physically active females
1292	rs7307277	waist hip ratio in physically active indivdiuals
1293	rs7307277	waist hip ratio adjusted for physical activity in females
1294	rs7307277	waist hip ratio adjusted for physical activity
1295	rs7307277	waist circumference adjusted for smoking in females
1296	rs7307277	waist hip ratio adjusted for smoking
1297	rs7307277	waist hip ratio adjusted for bmi
1298	rs7307277	waist circumference in physically active indivdiuals
1299	rs7307277	waist circumference in female non-smokers
1300	rs7307277	waist circumference adjusted for physical activity
1303	rs7307277	adiponectin levels
1314	rs7307277	arm fat mass left
1315	rs7307277	arm fat mass right
1316	rs7307277	arm fat percentage left
1317	rs7307277	arm fat percentage right
1318	rs7307277	body fat percentage
1319	rs7307277	heel bone mineral density
1320	rs7307277	hip circumference
1321	rs7307277	impedance of arm left
1322	rs7307277	impedance of arm right
1323	rs7307277	leg fat mass left
1324	rs7307277	leg fat mass right
1325	rs7307277	leg fat percentage left
1326	rs7307277	leg fat percentage right
1327	rs7307277	trunk fat mass
1328	rs7307277	trunk fat percentage
1329	rs7307277	whole body fat mass
1330	rs7519429	immature fraction of reticulocytes
1331	rs7519429	mean platelet volume
1332	rs7519429	platelet distribution width
1333	rs7519429	height
1334	rs7519429	sitting height
1337	rs7607980	mean corpuscular hemoglobin concentration
1338	rs7607980	reticulocyte count
1339	rs7607980	type ii diabetes
1340	rs7607980	waist hip ratio in physically active females
1341	rs7607980	waist hip ratio in physically active indivdiuals
1342	rs7607980	waist hip ratio in females
1343	rs7607980	waist hip ratio adjusted for physical activity in females
1344	rs7607980	waist hip ratio adjusted for physical activity
1345	rs7607980	waist circumference adjusted for smoking in females
1346	rs7607980	waist hip ratio adjusted for bmi in females greater than 50 years of age
1347	rs7607980	waist hip ratio adjusted for bmi in females less than or equal to 50 years of age
1348	rs7607980	waist hip ratio adjusted for bmi
1351	rs7607980	fasting insulin
1352	rs7607980	fasting insulin in high bmi subjects
1354	rs7607980	homa b
1355	rs7607980	homa ir
1356	rs7607980	log fasting insulin
1357	rs7607980	log fasting insulin adjusted for bmi
1358	rs7607980	fasting insulin related traits interaction with bmi
1359	rs7607980	type 2 diabetes
1360	rs7607980	arm fat mass left
1361	rs7607980	arm fat mass right
1362	rs7607980	arm fat percentage left
1363	rs7607980	arm fat percentage right
1364	rs7607980	body fat percentage
1365	rs7607980	hip circumference
1366	rs7607980	impedance of arm left
1367	rs7607980	impedance of arm right
1368	rs7607980	leg fat mass left
1369	rs7607980	leg fat mass right
1370	rs7607980	leg fat percentage left
1371	rs7607980	leg fat percentage right
1372	rs7607980	trunk fat mass
1373	rs7607980	trunk fat percentage
1374	rs7607980	whole body fat mass
1375	rs77004761	eosinophil count
1376	rs77004761	eosinophil percentage of granulocytes
1377	rs77004761	eosinophil percentage of white cells
1378	rs77004761	granulocyte percentage of myeloid white cells
1379	rs77004761	high light scatter percentage of red cells
1380	rs77004761	high light scatter reticulocyte count
1381	rs77004761	immature fraction of reticulocytes
1382	rs77004761	monocyte percentage of white cells
1383	rs77004761	neutrophil percentage of granulocytes
1384	rs77004761	neutrophil percentage of white cells
1385	rs77004761	reticulocyte fraction of red cells
1386	rs77004761	sum eosinophil basophil counts
1387	rs77004761	primary sclerosing cholangitis
1388	rs780093	granulocyte count
1389	rs780093	granulocyte percentage of myeloid white cells
1390	rs780093	hematocrit
1391	rs780093	high light scatter percentage of red cells
1392	rs780093	high light scatter reticulocyte count
1393	rs780093	lymphocyte count
1394	rs780093	monocyte percentage of white cells
1395	rs780093	myeloid white cell count
1396	rs780093	neutrophil count
1397	rs780093	platelet count
1398	rs780093	plateletcrit
1399	rs780093	red blood cell count
1400	rs780093	red cell distribution width
1401	rs780093	reticulocyte count
1402	rs780093	reticulocyte fraction of red cells
1403	rs780093	sum basophil neutrophil counts
1404	rs780093	sum neutrophil eosinophil counts
1405	rs780093	white blood cell count
1406	rs780093	dpa 22:5n3
1407	rs780093	palmitoleic acid 16:1n7
1408	rs780093	log egfr creatinine in non diabetics
1409	rs780093	log egfr creatinine
1410	rs780093	type ii diabetes
1411	rs780093	height
1415	rs780093	blood glucose in non diabetics
1416	rs780093	crohns disease
1417	rs780093	fasting blood glucose
1418	rs780093	plasma docosapentaenoic acid levels
1419	rs780093	plasma palmitoleic acid
1420	rs780093	plasma protein c levels
1421	rs780093	serum creatinine
1422	rs780093	serum urate
1423	rs780093	sex hormone binding globulin shbg concentrations
1426	rs780093	uric acid
1428	rs780093	fasting glucose
1429	rs780093	log fasting insulin
1430	rs780093	log fasting insulin adjusted for bmi
1431	rs780093	glomerular filtration rate creatinine
1432	rs780093	palmitoleic acid 161n 7 levels
1433	rs780093	palmitoleic acid 161n 7 plasma levels
1434	rs780093	sex hormone binding globulin levels
1437	rs780093	urate levels
1439	rs780093	circulating leptin levels
1440	rs780093	circulating leptin levels adjusted for bmi
1441	rs780093	alcohol intake frequency
1442	rs780093	alcohol intake versus 10 years previously
1443	rs780093	arm fat-free mass left
1444	rs780093	arm fat-free mass right
1445	rs780093	arm predicted mass left
1446	rs780093	arm predicted mass right
1447	rs780093	basal metabolic rate
1448	rs780093	comparative height size at age 10
1449	rs780093	daytime dozing or sleeping
1450	rs780093	diabetes diagnosed by doctor
1451	rs780093	impedance of arm left
1452	rs780093	impedance of arm right
1453	rs780093	impedance of leg left
1454	rs780093	impedance of leg right
1455	rs780093	impedance of whole body
1456	rs780093	leg fat-free mass left
1457	rs780093	leg fat-free mass right
1458	rs780093	leg predicted mass left
1459	rs780093	leg predicted mass right
1461	rs780093	pulse rate
1462	rs780093	self-reported diabetes
1463	rs780093	self-reported gout
1465	rs780093	sitting height
1466	rs780093	sodium in urine
1467	rs780093	treatment with allopurinol
1468	rs780093	treatment with atorvastatin
1470	rs780093	trunk fat-free mass
1471	rs780093	trunk predicted mass
1472	rs780093	weight
1473	rs780093	whole body fat-free mass
1474	rs780093	whole body water mass
1475	rs780093	age at menopause
1476	rs780093	metabolic syndrome x
1477	rs7811265	granulocyte percentage of myeloid white cells
1478	rs7811265	high light scatter percentage of red cells
1479	rs7811265	high light scatter reticulocyte count
1480	rs7811265	monocyte percentage of white cells
1481	rs7811265	reticulocyte count
1482	rs7811265	reticulocyte fraction of red cells
1484	rs7811265	plasma protein c levels
1485	rs7811265	serum urate
1486	rs7811265	arm fat-free mass left
1487	rs7811265	arm fat-free mass right
1488	rs7811265	arm predicted mass left
1489	rs7811265	arm predicted mass right
1490	rs7811265	basal metabolic rate
1491	rs7811265	hip circumference
1492	rs7811265	impedance of arm left
1493	rs7811265	impedance of arm right
1494	rs7811265	impedance of leg right
1495	rs7811265	impedance of whole body
1496	rs7811265	leg fat-free mass left
1497	rs7811265	leg fat-free mass right
1498	rs7811265	leg predicted mass left
1499	rs7811265	leg predicted mass right
1500	rs7811265	sitting height
1501	rs7811265	sodium in urine
1502	rs7811265	trunk fat-free mass
1503	rs7811265	trunk predicted mass
1504	rs7811265	whole body fat-free mass
1505	rs7811265	whole body water mass
1506	rs7902343	basophil percentage of granulocytes
1507	rs7902343	granulocyte count
1508	rs7902343	granulocyte percentage of myeloid white cells
1509	rs7902343	mean platelet volume
1510	rs7902343	monocyte percentage of white cells
1511	rs7902343	myeloid white cell count
1512	rs7902343	neutrophil count
1513	rs7902343	neutrophil percentage of white cells
1514	rs7902343	platelet count
1515	rs7902343	platelet distribution width
1516	rs7902343	sum basophil neutrophil counts
1517	rs7902343	sum neutrophil eosinophil counts
1518	rs7902343	white blood cell count
1519	rs7902343	age completed full time education
1520	rs7902343	body mass index
1521	rs7902343	diastolic blood pressure
1522	rs7902343	height
1523	rs7902343	impedance of arm left
1524	rs7902343	impedance of arm right
1525	rs7902343	impedance of whole body
1526	rs7902343	qualifications: none
1527	rs7902343	years of educational attainment
1528	rs79236614	platelet distribution width
1529	rs79236614	red cell distribution width
1534	rs79236614	treatment with simvastatin
1535	rs821840	age-related macular degeneration
1538	rs9638182	granulocyte percentage of myeloid white cells
1539	rs9638182	high light scatter percentage of red cells
1540	rs9638182	high light scatter reticulocyte count
1541	rs9638182	monocyte percentage of white cells
1542	rs9638182	reticulocyte count
1543	rs9638182	reticulocyte fraction of red cells
1545	rs9638182	arm fat-free mass left
1546	rs9638182	arm fat-free mass right
1547	rs9638182	arm predicted mass left
1548	rs9638182	arm predicted mass right
1549	rs9638182	basal metabolic rate
1550	rs9638182	hip circumference
1551	rs9638182	impedance of arm left
1552	rs9638182	impedance of arm right
1553	rs9638182	impedance of leg left
1554	rs9638182	impedance of leg right
1555	rs9638182	impedance of whole body
1556	rs9638182	leg fat-free mass left
1557	rs9638182	leg fat-free mass right
1558	rs9638182	leg predicted mass left
1559	rs9638182	leg predicted mass right
1560	rs9638182	self-reported gout
1561	rs9638182	sitting height
1562	rs9638182	sodium in urine
1563	rs9638182	trunk fat-free mass
1564	rs9638182	trunk predicted mass
1565	rs9638182	whole body fat-free mass
1566	rs9638182	whole body water mass
1567	rs964184	eosinophil count
1568	rs964184	eosinophil percentage of white cells
1569	rs964184	high light scatter percentage of red cells
1570	rs964184	high light scatter reticulocyte count
1571	rs964184	mean corpuscular hemoglobin concentration
1572	rs964184	mean platelet volume
1573	rs964184	platelet count
1574	rs964184	platelet distribution width
1575	rs964184	plateletcrit
1576	rs964184	red cell distribution width
1577	rs964184	reticulocyte count
1578	rs964184	reticulocyte fraction of red cells
1579	rs964184	sum eosinophil basophil counts
1580	rs964184	coronary artery disease
1585	rs964184	circulating a tocopherol concentrations following 3 y of controlled vitamin e supplementation in men
1586	rs964184	circulating a tocopherol concentrations in men
1587	rs964184	circulating vitamin e levels circulating alpha tocopherol concentrations
1588	rs964184	coronary heart disease or coronary artery disease
1593	rs964184	lp2 activity
1594	rs964184	metabolic syndrome domains atherogenic dyslipidemia pc1
1595	rs964184	metabolic syndrome domains atherogenic dyslipidemia pc2
1596	rs964184	metabolic syndrome domains multivariate analysis
1597	rs964184	metabolic syndrome in subjects without diabetes
1598	rs964184	soluble transferrin receptor
1604	rs964184	vitamin e alpha tocopherol
1605	rs964184	age related disease endophenotypes
1606	rs964184	age related diseases mortality and associated endophenotypes
1607	rs964184	blood metabolite levels
1609	rs964184	coronary artery disease or large artery stroke
1610	rs964184	coronary heart disease
1611	rs964184	high light scatter reticulocyte percentage of red cells
1613	rs964184	lipoprotein associated phospholipase a2 activity and mass
1614	rs964184	metabolic syndrome
1615	rs964184	metabolite levels
1616	rs964184	metabolite levels lipoprotein measures
1617	rs964184	phospholipid levels plasma
1619	rs964184	response to vitamin e supplementation
1623	rs964184	vitamin e levels
1627	rs964184	treatment with atorvastatin
1628	rs964184	treatment with bezafibrate
1630	rs964184	treatment with ezetimibe
1631	rs964184	treatment with fenofibrate
1632	rs964184	treatment with lipitor 10mg tablet
1633	rs964184	treatment with rosuvastatin
1634	rs964184	treatment with simvastatin
1635	rs964184	1 alkyl 2 acetylglycerophosphocholine esterase
1640	rs964184	metabolic syndrome x
1641	rs964184	phospholipids
1642	rs964184	vitamin e
1648	rs9988450	platelet distribution width
1653	rs9988450	treatment with simvastatin
1654	rs9989419	age-related macular degeneration
1659	rs9989419	apoa1 apolipoprotein ai
1660	rs9989419	advanced age related macular degeneration
1668	rs9989419	lipid traits
