# Supplementary material for: Causal relationships between blood lipids and major psychiatric disorders: Univariable and multivariable mendelian randomization analysis
Source: BMC Med Genomics. 2023 Oct 18;16:250. doi: 10.1186/s12920-023-01692-8 (PMC10585856; doi:10.1186/s12920-023-01692-8)
Supplement: Supplementary file 2 — Supplementary Material 2 [file 12920_2023_1692_MOESM2_ESM.xlsx]

## Sheet: index
A. Forest plot of Single SNP analysis for HDC-L on risk of PTSD
B. Forest plot of Single SNP analysis for HDC-L on risk of Alzheimer's Disease
C. Forest plot of Single SNP analysis for LDC-L on risk of MDD
D. Forest plot of Single SNP analysis for LDC-L on risk of Alzheimer's Disease
E. Forest plot of Single SNP analysis for TG on risk of MDD
F. Forest plot of Single SNP analysis for TG on risk of Alzheimer's Disease
G. Forest plot of Single SNP analysis for TG on risk of Panic Disorder
H. Forest plot of Single SNP analysis for TC on risk of PTSD
Abbreviations: TC, Total cholesterol; HDL-C, High density lipoprotein cholesterol; LDL-C, Low density lipoprotein cholesterol; TG, Triglycerides; MDD, Major Depressive Disorder; PTSD, Post-Traumatic Stress Disorder; AD, Alzheimer's Disease;

## Sheet: A
Forest plot of Single SNP analysis for HDC-L on risk of PTSD

## Sheet: B
Forest plot of Single SNP analysis for HDC-L on risk of Alzheimer's Disease

## Sheet: C
Forest plot of Single SNP analysis for LDC-L on risk of MDD

## Sheet: D
Forest plot of Single SNP analysis for LDC-L on risk of Alzheimer's Disease

## Sheet: E
Forest plot of Single SNP analysis for TG on risk of MDD

## Sheet: F
Forest plot of Single SNP analysis for TG on risk of Alzheimer's Disease

## Sheet: G
Forest plot of Single SNP analysis for TG on risk of Panic Disorder

## Sheet: H
Forest plot of Single SNP analysis for TC on risk of PTSD
