# Supplementary material for: Causal relationships between blood lipids and major psychiatric disorders: Univariable and multivariable mendelian randomization analysis
Source: BMC Med Genomics. 2023 Oct 18;16:250. doi: 10.1186/s12920-023-01692-8 (PMC10585856; doi:10.1186/s12920-023-01692-8)
Supplement: Supplementary file 3 — Supplementary Material 3 [file 12920_2023_1692_MOESM3_ESM.xlsx]

## Sheet: index
A. Forest plot of Leave-one-out analysis for HDC-L on risk of PTSD
B. Forest plot of Leave-one-out analysis for HDC-L on risk of Alzheimer's Disease
C. Forest plot of Leave-one-out analysis for LDC-L on risk of MDD
D. Forest plot of Leave-one-out analysis for LDC-L on risk of Alzheimer's Disease
E. Forest plot of Leave-one-out analysis for TG on risk of MDD
F. Forest plot of Leave-one-out analysis for TG on risk of Alzheimer's Disease
G. Forest plot of Leave-one-out analysis for TG on risk of Panic Disorder
H. Forest plot of Leave-one-out analysis for TC on risk of PTSD
I. Forest plot of Leave-one-out analysis for HDL-C on risk of MDD
J. Forest plot of Leave-one-out analysis for TC on risk of MDD
K. Forest plot of Leave-one-out analysis for TG on risk of Anxiety Disorder
L. Forest plot of Leave-one-out analysis for HDC-L on risk of Anxiety Disorder
M. Forest plot of Leave-one-out analysis for LDL-C on risk of Anxiety Disorder
N. Forest plot of Leave-one-out analysis for TC on risk of Anxiety Disorder
O. Forest plot of Leave-one-out analysis for HDC-L on risk of Panic Disorder
P. Forest plot of Leave-one-out analysis for LDL-C on risk of Panic Disorder
Q. Forest plot of Leave-one-out analysis for TC on risk of Panic Disorder
R. Forest plot of Leave-one-out analysis for LDC-L on risk of PTSD
S. Forest plot of Leave-one-out analysis for TG on risk of PTSD
T. Forest plot of Leave-one-out analysis for TC on risk of Alzheimer's Disease
U. Forest plot of Leave-one-out analysis for TG on risk of SCZ
V. Forest plot of Leave-one-out analysis for HDL-c on risk of SCZ
W. Forest plot of Leave-one-out analysis for LDL-C on risk of SCZ
X. Forest plot of Leave-one-out analysis for TC on risk of SCZ
Abbreviations: TC, Total cholesterol; HDL-C, High density lipoprotein cholesterol; LDL-C, Low density lipoprotein cholesterol; TG, Triglycerides; MDD, Major Depressive Disorder; PTSD, Post-Traumatic Stress Disorder; AD, Alzheimer's Disease; SCZ, Schizophrenia

## Sheet: A
Forest plot of Leave-one-out analysis for HDC-L on risk of PTSD

## Sheet: B
Forest plot of Leave-one-out analysis for HDC-L on risk of Alzheimer's Disease

## Sheet: C
Forest plot of Leave-one-out analysis for LDC-L on risk of MDD

## Sheet: D
Forest plot of Leave-one-out analysis for LDC-L on risk of Alzheimer's Disease

## Sheet: E
Forest plot of Leave-one-out analysis for TG on risk of MDD

## Sheet: F
Forest plot of Leave-one-out analysis for TG on risk of Alzheimer's Disease

## Sheet: G
Forest plot of Leave-one-out analysis for TG on risk of Panic Disorder

## Sheet: H
Forest plot of Leave-one-out analysis for TC on risk of PTSD

## Sheet: I
Forest plot of Leave-one-out analysis for HDL-C on risk of MDD

[truncated: 15 more sheets: J, K, L, M, N, O, P, Q, R, S, T, U, V, W, X]
